# Supplementary material for: Human tau mutations in cerebral organoids induce a progressive dyshomeostasis of cholesterol
Source: Stem Cell Reports. 2022 Aug 18;17(9):2127–40. doi: 10.1016/j.stemcr.2022.07.011 (PMC9481908; doi:10.1016/j.stemcr.2022.07.011)
Supplement: Table S1. Marker genes of identified cell populations, related to Figure 1 — The reported marker genes were identified using the Wilcoxon rank sum test, with a logFC threshold of 0.25 and Bonferroni correction for multiple testing [file mmc2.xlsx]

## Sheet: marker genes
NPC/RGC-cycling						Glia						IN						EN						NPC1						RGC						GPC						EN-P						IN-GE
	gene	p_val	avg_logFC	p_val_adj			gene	p_val	avg_logFC	p_val_adj			gene	p_val	avg_logFC	p_val_adj			gene	p_val	avg_logFC	p_val_adj			gene	p_val	avg_logFC	p_val_adj			gene	p_val	avg_logFC	p_val_adj			gene	p_val	avg_logFC	p_val_adj			gene	p_val	avg_logFC	p_val_adj			gene
1	TOP2A	0	2.80569518114196	0		1	SPARCL1	0	2.44039705246076	0		1	TFAP2B	0	1.29657130362119	0		1	SCG2	0	1.45190392690478	0		1	FTL	0	1.49602043866773	0		1	SFRP11	0	1.16703276020498	0		1	PTN2	0	1.61493576278186	0		1	NEUROD6	0	2.15349563792771	0		1	DLX6-AS1
2	CENPF	0	2.67081969629774	0		2	RSPO2	0	1.92049914327349	0		2	CRABP1	0	1.25579666302209	0		2	MEG31	0	1.37855788227711	0		2	DDIT31	0	1.44347324075667	0		2	VIM3	0	1.13178516748231	0		2	NTRK21	0	1.39570533516941	0		2	SLA	0	1.62840346779904	0		2	SCGN
3	MKI67	0	2.4966554844772	0		3	RSPO3	0	1.8963840804475	0		3	TFAP2A	0	1.18303819867852	0		3	PEG10	0	1.3007803372996	0		3	CDKN1A1	0	1.42554908410862	0		3	SYNE21	0	1.01711153421194	0		3	VIM4	0	1.32046368600647	0		3	NTS	0	1.44568873828143	0		3	DLX11
4	HMGB2	0	2.31953249253252	0		4	WLS	0	1.82139374779672	0		4	NNAT	0	1.12240166051233	0		4	GAP43	0	1.23773121320566	0		4	HSPA51	0	1.33575495607291	0		4	CREB51	0	0.974928867178958	0		4	NES3	0	1.25651126392192	0		4	MEF2C	0	1.36530312662201	0		4	DLX5
5	HIST1H4C	0	2.29775756081163	0		5	TPBG	0	1.63811879094525	0		5	LHX1	0	1.04234911282463	0		5	NEFM1	0	1.14643344208702	0		5	NEAT11	0	1.23593145746676	0		5	COL11A11	0	0.958001750869663	0		5	GPM6B	0	1.18780196608619	0		5	LMO3	0	1.3081360291255	0		5	CALB21
6	NUSAP1	0	2.11714357617344	0		6	CLU	0	1.54164156383443	0		6	ROBO3	0	1.03115718468731	0		6	TAC1	0	1.04873689138236	0		6	ATF31	0	1.1776694216646	0		6	LHX21	0	0.874971270257946	0		6	EDNRB1	0	1.10062733979577	0		6	NEUROD2	0	1.2582015735767	0		6	MEIS2
7	ASPM	0	1.91400174014973	0		7	SPARC	0	1.51081665819631	0		7	MEG3	0	0.886736402241799	0		7	STMN2	0	1.00097908963065	0		7	GADD45A1	0	1.13124943559424	0		7	EMX22	0	0.844743484549767	0		7	SPARCL11	0	1.09458081296872	0		7	BHLHE22	0	1.19448768181736	0		7	CCDC88A
8	SMC4	0	1.8911139545138	0		8	HES11	0	1.33442365699175	0		8	FOXP2	0	0.731356467541743	0		8	DIRAS3	0	0.970142155597968	0		8	SQSTM11	0	1.11076326391043	0		8	ID42	0	0.831777828445328	0		8	CXCR41	0	1.04506078925999	0		8	CSRP2	0	1.04802454499176	0		8	GAD22
9	PTTG1	0	1.77720456068265	0		9	IFITM3	0	1.31652025668267	0		9	MIAT	0	0.716675205968076	0		9	BLCAP	0	0.9108417639635	0		9	PPP1R15A	0	1.06478876084665	0		9	CCND21	0	0.819202380770236	0		9	PI15	0	1.03466530772857	0		9	ENC1	0	1.02847815595744	0		9	SYNPR
10	TPX2	0	1.76669621980576	0		10	IGFBP7	0	1.25880019600694	0		10	EBF3	0	0.68580203713315	0		10	PGM2L1	0	0.873119366131216	0		10	SPTY2D1	0	1.0477442562211	0		10	AKAP121	0	0.815858815410117	0		10	ZFP36L13	0	1.01771938985882	0		10	LMO7	0	0.952869889333117	0		10	DLX21
11	PRC1	0	1.70452363914488	0		11	SULF1	0	1.20177793937597	0		11	RP11-445F12.1	0	0.65020046571565	0		11	CHGB	0	0.851803361233464	0		11	SUCO1	0	1.02545010173868	0		11	SOX31	0	0.766850139954923	0		11	PLP11	0	1.00126639174051	0		11	BCL11A	0	0.932897898483606	0		11	PBX32
12	UBE2C	0	1.65580189647015	0		12	ATP1A2	0	1.15016642900761	0		12	CA8	0	0.595002491451859	0		12	SLC17A6	0	0.846314115551762	0		12	HSPA9	0	1.01230247619664	0		12	GLI31	0	0.741762065760792	0		12	ATP1A21	0	0.983190086501568	0		12	NELL2	0	0.900739293617589	0		12	ARX
13	CENPE	0	1.6234566773891	0		13	CTGF	0	1.12632495014092	0		13	GAD1	0	0.587727618850812	0		13	INA1	0	0.826981422252799	0		13	CRYAB1	0	0.998370484027656	0		13	NAP1L11	0	0.737241229611941	0		13	SPARC1	0	0.971048656012519	0		13	PDE1A	0	0.896088427449267	0		13	ETV1
14	NUF2	0	1.45031015960758	0		14	IGFBP5	0	1.10539401847629	0		14	KCNQ1OT1	0	0.577238227514646	0		14	UCHL1	0	0.816234181885166	0		14	HSP90B12	0	0.964363793062313	0		14	CKB1	0	0.731689037669109	0		14	TTYH12	0	0.968990558055999	0		14	ZBTB18	0	0.892704042419242	0		14	DCX1
15	HMGN2	0	1.44427854323019	0		15	PMCH	0	1.09883813257019	0		15	LYPD11	0	0.575735505929074	0		15	ZFHX3	0	0.8087389084	0		15	HERPUD1	0	0.949994708767727	0		15	HMGA21	0	0.711181690182445	0		15	MASP11	0	0.906942614735938	0		15	BCL11B	0	0.891989760297604	0		15	ZNF704
16	BIRC5	0	1.43370216229793	0		16	CCDC80	0	1.09763970012051	0		16	TENM2	0	0.561324674288246	0		16	CELF4	0	0.802919213887785	0		16	ATF5	0	0.948301355230684	0		16	LINC011581	0	0.709854273237251	0		16	SLC1A31	0	0.874085049889291	0		16	SOX5	0	0.888258530568323	0		16	CPNE6
17	CENPU	0	1.43268754017738	0		17	TRH	0	1.04769657291028	0		17	MALAT1	0	0.560957031732301	0		17	BEX5	0	0.80125045480504	0		17	SLC3A2	0	0.912245898266015	0		17	SCD1	0	0.703897244786969	0		17	SAT11	0	0.864866589332788	0		17	NFIB	0	0.838507899339007	0		17	ERBB4
18	TUBA1B	0	1.4311843399594	0		18	ITM2C	0	1.04356703976972	0		18	EBF1	0	0.558103824583566	0		18	NEGR1	0	0.786686467249171	0		18	ARF4	0	0.886282473327066	0		18	HES12	0	0.693895579118454	0		18	FGFBP31	0	0.84403795544974	0		18	THSD7A1	0	0.829897161874388	0		18	PLS31
19	KIAA0101	0	1.40593483255769	0		19	CCL2	0	1.0382065372594	0		19	NR2F11	0	0.557017901984407	0		19	NAP1L3	0	0.774154802657671	0		19	P4HB	0	0.851091651735718	0		19	ZFP36L12	0	0.687541100697317	0		19	CYP26B1	0	0.83741084548117	0		19	CTTNBP2	0	0.8295844242305	0		19	SLC32A1
20	DLGAP5	0	1.30071028670445	0		20	NES1	0	1.03688617332936	0		20	CHMP2B	0	0.554405836576162	0		20	ATP1B1	0	0.753847616815451	0		20	FTH1	0	0.830870703437377	0		20	SOX22	0	0.651453361153745	0		20	NR2F12	0	0.833812152057069	0		20	OLFM11	0	0.78941861630796	0		20	DCLK2
21	CKAP2	0	1.29414052067893	0		21	ID3	0	1.02956043304174	0		21	RORA	0	0.544976161791254	0		21	GNAS	0	0.75210241942768	0		21	SLC2A11	0	0.817108834773321	0		21	SLC16A11	0	0.649566754809867	0		21	QKI2	0	0.833261123204065	0		21	FAM49A	0	0.772352235269062	0		21	CITED21
22	HIST1H1D	0	1.28870723953895	0		22	MDK1	0	1.01911027324285	0		22	NEFM	0	0.536947950380106	0		22	YWHAH	0	0.752097945521728	0		22	VEGFA	0	0.805614806782596	0		22	RPS62	0	0.648747103466673	0		22	PEA152	0	0.809203252345274	0		22	KIAA1598	0	0.754748865462672	0		22	GAD11
23	MIS18BP1	0	1.28658009838772	0		23	ANXA2	0	0.987673354716251	0		23	PBX3	0	0.487917915741379	0		23	PAK3	0	0.751246653433116	0		23	TRMT112	0	0.799499945440861	0		23	ENO11	0	0.643560875349877	0		23	SOX23	0	0.79090634683342	0		23	MYT1L1	0	0.753482826357124	0		23	SOX41
24	CDK1	0	1.27516503473603	0		24	TRPM3	0	0.978840505989639	0		24	AUTS2	0	0.486561480090197	0		24	MAPT	0	0.746951610204735	0		24	MAP1LC3B1	0	0.798467954144793	0		24	RPLP01	0	0.630143696932619	0		24	NEAT12	0	0.785939764546653	0		24	CNTNAP21	0	0.750039590943322	0		24	DLX6
25	CASC5	0	1.24972996906244	0		25	HTR2C	0	0.956046958466279	0		25	EPB41	0	0.48051012288168	0		25	VSNL1	0	0.732594319733565	0		25	DNAJC3	0	0.789455616527536	0		25	MYO102	0	0.605245345600055	0		25	MGST11	0	0.778288625570726	0		25	TBR1	0	0.74549041428547	0		25	PDZRN3
26	NDC80	0	1.23495221121374	0		26	CXCL14	0	0.94278135521941	0		26	GAD21	0	0.467350257080923	0		26	LHX9	0	0.732527873884084	0		26	GOLGA4	0	0.776049883455037	0		26	C1orf61	0	0.596191125872028	0		26	PPAP2B2	0	0.758847169167749	0		26	ARPP21	0	0.743893292937377	0		26	ROBO2
27	KIF15	0	1.23005999890953	0		27	ZFP36L11	0	0.924602717419722	0		27	PCDH9	0	0.466304244404525	0		27	BEX2	0	0.726567282083892	0		27	EIF1	0	0.750033097589862	0		27	FGFBP3	0	0.594877744976728	0		27	HES41	0	0.731259683567875	0		27	GPM6A	0	0.739782776464264	0		27	BTG11
28	SGOL2	0	1.22938358792807	0		28	PTGDS	0	0.902189546004934	0		28	ETFB	0	0.464537468363375	0		28	ZCCHC12	0	0.721471908454927	0		28	P4HA11	0	0.730962267605467	0		28	SLC1A3	0	0.581940655445998	0		28	GSN1	0	0.729382771743213	0		28	GPR22	0	0.736354685160364	0		28	NRXN3
29	KIF11	0	1.2266070240732	0		29	FSTL1	0	0.875717306550075	0		29	LHX5	0	0.462483726192244	0		29	SCN9A	0	0.707096220590228	0		29	CCPG11	0	0.723487280299813	0		29	C14orf23	0	0.580823310718683	0		29	EGR12	0	0.72309077431407	0		29	VSNL11	0	0.727868168081065	0		29	GAS2L32
30	ATAD2	0	1.2147080657437	0		30	PTRF	0	0.874414818434547	0		30	RP11-82C23.2	0	0.454523900746417	0		30	PCSK1N	0	0.691658179041708	0		30	PGM3	0	0.712071799668622	0		30	INTU1	0	0.577921514943996	0		30	HES13	0	0.715614152029289	0		30	NBEA	0	0.711697252605032	0		30	FGF131
31	ANP32E	0	1.19159437607476	0		31	PLTP	0	0.852636204839804	0		31	ZNF385D	0	0.449133820690951	0		31	NSG11	0	0.683680168381162	0		31	RPS27L1	0	0.702636435466211	0		31	RAB3B1	0	0.569292790038411	0		31	PAX31	0	0.691266637396545	0		31	STMN21	0	0.681731961362101	0		31	PFN2
32	KIF4A	0	1.18605832965473	0		32	PTN	0	0.846524238256276	0		32	NHLH1	0	0.418848557685458	0		32	TUBB2A	0	0.67918651642603	0		32	ATF4	0	0.702069181186911	0		32	P4HA12	0	0.566435540476007	0		32	ITGB81	0	0.690578111272486	0		32	GRIA2	0	0.679874681704209	0		32	H3F3B
33	SMC2	0	1.18240668459068	0		33	SPATS2L	0	0.832566636860627	0		33	NR2F2	0	0.417774319344971	0		33	PKIA1	0	0.67839719799604	0		33	SRP54	0	0.700099909470856	0		33	COL4A61	0	0.562906146203825	0		33	ID43	0	0.687912865830217	0		33	RORB	0	0.677904735605819	0		33	RND3
34	CKS2	0	1.14457818789582	0		34	LAMB1	0	0.819422484967177	0		34	ELAVL2	0	0.416874376654168	0		34	SCN2A	0	0.668960097792737	0		34	MDM2	0	0.690767947763644	0		34	SOX91	0	0.559191300665398	0		34	CCDC102B	0	0.660726935385705	0		34	LPL1	0	0.668483900139444	0		34	NR4A1
35	PBK	0	1.12722589511027	0		35	CYR61	0	0.812752907913039	0		35	PCP41	0	0.413713348292841	0		35	TCEAL5	0	0.64858305904853	0		35	GOLGB11	0	0.683038934720072	0		35	IGFBP2	0	0.548581956860003	0		35	BOC2	0	0.655725690628291	0		35	PCLO1	0	0.666184886764717	0		35	AP1S21
36	CCNB1	0	1.11461225338145	0		36	ZFP36	0	0.79653818960565	0		36	RGMB	0	0.398289526935242	0		36	SNCA	0	0.643132259203729	0		36	SERP1	0	0.672358162165737	0		36	VEGFA1	0	0.534467412065852	0		36	FOS1	0	0.644104539406444	0		36	SATB2	0	0.642958167203867	0		36	C11orf96
37	BUB1B	0	1.10964914696681	0		37	CP	0	0.788443478380088	0		37	NEUROD1	0	0.394528253249878	0		37	PCSK1	0	0.639851647840009	0		37	GDF15	0	0.668101677968938	0		37	RPS19	0	0.531310875851177	0		37	FGFR12	0	0.63526689634151	0		37	CHD3	0	0.635455731593163	0		37	ATP1B11
38	HIST1H1E	0	1.10743821795284	0		38	ADD3	0	0.772298870576855	0		38	EBF2	0	0.390636772133505	0		38	GNG3	0	0.635345981497881	0		38	SRPR	0	0.663046378855501	0		38	TTYH11	0	0.529781860476382	0		38	INTU2	0	0.629978260842887	0		38	CAMKV	0	0.629721325101834	0		38	ZEB21
39	GTSE1	0	1.10676425841959	0		39	EFEMP1	0	0.770370600783931	0		39	FOXP1	0	0.384019847700421	0		39	ANK31	0	0.635093387481206	0		39	SEC31A	0	0.6624338285402	0		39	IFI44L	0	0.526668157283093	0		39	CA121	0	0.62144697801208	0		39	NSG21	0	0.628019170607716	0		39	PDZRN4
40	CKAP2L	0	1.10257534002892	0		40	ATF3	0	0.752800280750866	0		40	GADD45A	0	0.373299069129781	0		40	CALB2	0	0.62954926993169	0		40	TMF1	0	0.661623854362607	0		40	RPS3	0	0.526546791118453	0		40	MEGF102	0	0.618982577843986	0		40	SERPINI1	0	0.627540708929726	0		40	TUBB32
41	ESCO2	0	1.10256811302656	0		41	C1orf168	0	0.750695039116804	0		41	TAGLN3	0	0.363478207596755	0		41	RAB3B	0	0.627269386001159	0		41	NOP58	0	0.657799749911767	0		41	B3GAT2	0	0.525102779461664	0		41	CD992	0	0.614987035458312	0		41	LRRC7	0	0.621434713739167	0		41	CELF42
42	NCAPG	0	1.09808525491504	0		42	PLS3	0	0.749375977252421	0		42	ZIC11	0	0.35971875186513	0		42	RTN1	0	0.622710076647375	0		42	CANX1	0	0.65018023923838	0		42	DACH11	0	0.521999490619774	0		42	CLU1	0	0.611784472111678	0		42	PALMD	0	0.604610034295551	0		42	RUNX1T12
43	TMPO	0	1.09096427815853	0		43	CRABP2	0	0.742176628300007	0		43	NETO2	0	0.359470940639297	0		43	PCP42	0	0.620014540665119	0		43	CALU1	0	0.64572406805366	0		43	BNIP31	0	0.521689845923749	0		43	KLF6	0	0.608077833101929	0		43	FEZF2	0	0.594231152252536	0		43	TSHZ1
44	DEK	0	1.07556390059129	0		44	MASP1	0	0.740233647365578	0		44	TERF2IP	0	0.341488045921976	0		44	SYT4	0	0.618597632223785	0		44	HRK	0	0.633870581171373	0		44	GNB2L1	0	0.520659119312471	0		44	SCD2	0	0.606823696481513	0		44	CELF2	0	0.589319659497155	0		44	FAM184A
45	H2AFZ	0	1.05812672526901	0		45	EFNB3	0	0.739700687292483	0		45	NSG1	0	0.338620274801046	0		45	CDKN2D	0	0.61851282762661	0		45	HSPB12	0	0.629367954954911	0		45	RPL121	0	0.520153798313173	0		45	RFX41	0	0.605770222563914	0		45	SYT11	0	0.588642690400683	0		45	KAT6B
46	KIF2C	0	1.05232553253059	0		46	PRNP	0	0.729352885066562	0		46	PCP4L1	0	0.336607787346836	0		46	TMEM35	0	0.617758103857761	0		46	HSPH1	0	0.627688653440571	0		46	EZR1	0	0.517225148377212	0		46	BCAN	0	0.604380925585624	0		46	MAP1B1	0	0.572299616889156	0		46	GNG4
47	KIF20B	0	1.03917729096271	0		47	CCND1	0	0.726209213296553	0		47	ANK3	0	0.331473011568241	0		47	NSG2	0	0.613106269749454	0		47	TRIB3	0	0.625756497988337	0		47	COL4A51	0	0.516831205945361	0		47	LIFR1	0	0.594908408166603	0		47	DOK6	0	0.562705068312931	0		47	TMEM1232
48	TYMS	0	1.03239912270798	0		48	COLEC12	0	0.720193515213952	0		48	CITED2	0	0.330428737589027	0		48	BEX1	0	0.611746074963018	0		48	LGALS31	0	0.623588601561483	0		48	FAM162A1	0	0.504957762870861	0		48	VGLL3	0	0.594214025640888	0		48	CRYM	0	0.560274380307042	0		48	KIAA15981
49	GMNN	0	1.02159370442541	0		49	S100A10	0	0.713811086953944	0		49	POU4F1	0	0.329100556338834	0		49	SCOC	0	0.600761890068717	0		49	GPNMB	0	0.620255014062728	0		49	RPL13	0	0.502698914106911	0		49	CNN32	0	0.589521402219587	0		49	AC004158.3	0	0.558561505538043	0		49	TIAM2
50	TTK	0	1.00226491076372	0		50	CA2	0	0.705149747965178	0		50	SBK1	0	0.326614357026029	0		50	RP11-82C23.21	0	0.599816964487601	0		50	TAF13	0	0.620233052676074	0		50	FABP7	0	0.498893090389399	0		50	WLS1	0	0.58243236827476	0		50	MAPT1	0	0.549557343727423	0		50	GRIA21
51	PRR11	0	0.994760982079009	0		51	ITM2B	0	0.702167249410827	0		51	INA	0	0.325880693254331	0		51	RAB9B	0	0.597559327922436	0		51	NUFIP2	0	0.615818124477753	0		51	INSIG1	0	0.498464479600083	0		51	NCKAP5	0	0.579852320193969	0		51	IGSF3	0	0.549262707064433	0		51	MLLT112
52	RAD51AP1	0	0.991421454970201	0		52	PON2	0	0.6987876698011	0		52	FSIP2	0	0.324308642402937	0		52	ARHGAP36	0	0.592064103521635	0		52	GNL3	0	0.613283560597067	0		52	C8orf4	0	0.49775413890388	0		52	IFITM31	0	0.564333880875451	0		52	XPR11	0	0.547878596451657	0		52	KLHDC8A
53	HELLS	0	0.991265552640878	0		53	ANXA1	0	0.698671951703179	0		53	ZNF608	0	0.313591310388264	0		53	SCG5	0	0.591876074453151	0		53	NUPR11	0	0.613130471878008	0		53	RPS24	0	0.495637991806368	0		53	ANXA54	0	0.560222081951448	0		53	GUCY1A3	0	0.545206815422637	0		53	FAM65B
54	PCNA	0	0.989157738126884	0		54	CNTNAP2	0	0.696592213727338	0		54	PAX2	0	0.306001756573575	0		54	RAB3C	0	0.588531762729955	0		54	MPC1	0	0.609510906276343	0		54	NASP1	0	0.489323677158401	0		54	P4HA13	0	0.55611318206401	0		54	SNAP251	0	0.541246168391045	0		54	MTSS1
55	H2AFX	0	0.988845239875684	0		55	DCN	0	0.69329898174504	0		55	BCAT1	0	0.301133178387382	0		55	SCN3B	0	0.58618794571496	0		55	HILPDA	0	0.60785408377657	0		55	NBPF101	0	0.487859964541473	0		55	TFPI	0	0.553074104546928	0		55	NRCAM	0	0.531993144049563	0		55	SNTG1
56	EZH2	0	0.987928019511999	0		56	MAF	0	0.691618446829936	0		56	ONECUT2	0	0.290256906402244	0		56	GNAL	0	0.581581682700333	0		56	SESN2	0	0.605502360815065	0		56	HMGCS1	0	0.487341303101978	0		56	PTPN132	0	0.54968844567155	0		56	R3HDM1	0	0.531127053723853	0		56	RTN12
57	FBXO5	0	0.975776952774169	0		57	S100A6	0	0.688179543386444	0		57	ADCY1	0	0.288103069651464	0		57	ALCAM1	0	0.580456503462852	0		57	GFPT1	0	0.604020326282466	0		57	REST2	0	0.486859652124807	0		57	RCN13	0	0.549156485179799	0		57	WASF1	0	0.528195766400617	0		57	KIAA1211
58	CCNA2	0	0.967736139129905	0		58	SDC2	0	0.685484040456402	0		58	DNER	0	0.287310266744803	0		58	MAP1B	0	0.569523835290006	0		58	SNHG8	0	0.602928831843469	0		58	RPS14	0	0.486209794111097	0		58	C1orf611	0	0.548178076109904	0		58	FOXG11	0	0.525272460450237	0		58	NREP
59	CDC20	0	0.96628532040433	0		59	CAST	0	0.677678864988357	0		59	PKIA	0	0.285238253857655	0		59	MAP1A	0	0.567425029425562	0		59	VIMP	0	0.602102180263106	0		59	RPL8	0	0.483420276055734	0		59	MT3	0	0.547006369659996	0		59	CDH7	0	0.524148279867399	0		59	SYT6
60	TACC3	0	0.954216013943701	0		60	C21orf62	0	0.675718057660272	0		60	FIGN	0	0.28458533417652	0		60	GNAO1	0	0.566997498826204	0		60	DDIT4	0	0.59890821790981	0		60	RPS8	0	0.482755633698288	0		60	ZFP361	0	0.545305936449333	0		60	SOX11	0	0.522029641360369	0		60	DUSP4
61	H2AFV	0	0.946418352266749	0		61	SLIT2	0	0.66247081069836	0		61	RGS16	0	0.282665471855152	0		61	BASP1	0	0.56637191850147	0		61	STC2	0	0.59872841993325	0		61	RPL5	0	0.482414345746392	0		61	ARID5B2	0	0.540922035916291	0		61	PPFIA21	0	0.517578812512824	0		61	PDE4DIP
62	CLSPN	0	0.946032541638685	0		62	OTX2	0	0.659061911460693	0		62	THSD7A	0	0.279754190450995	0		62	TCEAL7	0	0.565734998759606	0		62	UFM1	0	0.595301297544848	0		62	EFNB2	0	0.4800928104495	0		62	GPR56	0	0.534526082521854	0		62	NR4A2	0	0.516402960857979	0		62	LINC00966
63	NCAPH	0	0.935402852080244	0		63	IFITM2	0	0.658026103575435	0		63	GFRA1	0	0.278987792050377	0		63	EPB41L1	0	0.561664576920815	0		63	KRT10	0	0.592470301589897	0		63	IQGAP21	0	0.477519849408693	0		63	PSAT12	0	0.52021070860874	0		63	AKT3	0	0.515614883735103	0		63	ZCCHC121
64	MAD2L1	0	0.932983446928565	0		64	ID41	0	0.654294425968981	0		64	LRRN3	0	0.274204459407674	0		64	MAP7D2	0	0.556984956278232	0		64	TSPYL2	0	0.589161564296005	0		64	CDON	0	0.47248199582578	0		64	VEGFA2	0	0.520126848497575	0		64	GRIA3	0	0.504734705238128	0		64	NPAS41
65	USP1	0	0.91534019162142	0		65	PLEKHA5	0	0.65289263554102	0		65	ANKRD12	0	0.271407541908039	0		65	CHD5	0	0.554368315614859	0		65	DNAJB9	0	0.587998963328801	0		65	TET1	0	0.471886834549546	0		65	GOLIM42	0	0.516558890591909	0		65	GAREM	0	0.503762699452344	0		65	BRINP2
66	NPY	0	0.907606547490345	0		66	PSAP	0	0.650378734387911	0		66	CNTN2	0	0.271125285032225	0		66	ANK2	0	0.546790008398845	0		66	ACBD3	0	0.584919288678009	0		66	RPS201	0	0.471148241821244	0		66	NPAS3	0	0.512496840575938	0		66	PLXNA4	0	0.500114572534065	0		66	AC004158.31
67	HMGB1	0	0.903152180186429	0		67	ADAMTS1	0	0.647462412695204	0		67	SRRM3	0	0.26602655259542	0		67	CALM2	0	0.545538767319756	0		67	PDIA41	0	0.580511571840219	0		67	QKI1	0	0.469176536201403	0		67	REST3	0	0.511505204203821	0		67	SYT41	0	0.498682508862163	0		67	TCF4
68	SGOL1	0	0.898973267677634	0		68	NTRK2	0	0.64657190224973	0		68	CDKN1A	0	0.263473813704882	0		68	ZFHX41	0	0.541432676573808	0		68	KDELR2	0	0.569214992248591	0		68	RPL10A	0	0.468792347810255	0		68	LRIG1	0	0.509199648515574	0		68	STMN11	0	0.497344197177731	0		68	TAGLN31
69	ORC6	0	0.898283581089944	0		69	ANXA51	0	0.642907932450949	0		69	FSTL5	0	0.261640863812273	0		69	CADM2	0	0.539525772725383	0		69	XPOT	0	0.567424270214585	0		69	PAX61	0	0.466866458586341	0		69	SOX92	0	0.508366696614381	0		69	CSRNP31	0	0.497113996850273	0		69	TMEM161B-AS1
70	CDCA8	0	0.898095433812316	0		70	LRRIQ1	0	0.641997584717548	0		70	SCN3A	0	0.258182630156266	0		70	CREG2	0	0.538872626567988	0		70	XBP1	0	0.566818382793722	0		70	PHIP1	0	0.466314713255921	0		70	PTTG1IP	0	0.507542941985678	0		70	SOX4	0	0.495639730179508	0		70	MARCKSL1
71	CENPK	0	0.894065436450039	0		71	APOE	0	0.634772609404722	0		71	RAPGEF5	0	0.256853046501903	0		71	VGF	0	0.537066051989083	0		71	YBX31	0	0.566530101982864	0		71	TCF7L1	0	0.465814054584536	0		71	SPATS2L1	0	0.499471903444919	0		71	RTN11	0	0.494315740363434	0		71	CDCA7L2
72	KIFC1	0	0.879693354339046	0		72	WNT5A	0	0.63243220285113	0		72	MAP1LC3B	0	0.254137079086336	0		72	ATPIF1	0	0.536036661419543	0		72	S100A61	0	0.558541264282131	0		72	HELLS1	0	0.463593175340558	0		72	MAF1	0	0.499448279315761	0		72	RBFOX21	0	0.493052524491614	0		72	SP9
73	UBE2T	0	0.875324667271218	0		73	CD63	0	0.631888174764238	0		73	TNMD	0	0.252399484755203	0		73	HPCAL4	0	0.533394578685171	0		73	SNAPC1	0	0.556778092849573	0		73	PTN1	0	0.462252060487822	0		73	PON22	0	0.490531949143757	0		73	PGM2L11	0	0.491511634467098	0		73	VSTM2A
74	HMGB3	0	0.869998560342776	0		74	ZFP36L2	0	0.629226215675303	0		74	NTM	0	0.252035786440319	0		74	ACSL4	0	0.53284738172395	0		74	EIF5	0	0.556127005596998	0		74	RPS27L2	0	0.462068686612265	0		74	CTGF1	0	0.490020326485813	0		74	TMSB101	0	0.491172331766299	0		74	LHFP1
75	KIF23	0	0.85935999471423	0		75	CDO1	0	0.625964124981637	0		75	SUCO	0	0.250930647834987	0		75	YWHAB	0	0.531026456832699	0		75	DLK11	0	0.555509434421844	0		75	FDFT1	0	0.461354116415923	0		75	LRRC171	0	0.486214695203462	0		75	DAB1	0	0.487284351348927	0		75	TCF122
76	KPNA2	0	0.857871365399006	0		76	CNN3	0	0.625404315436373	0		76	XIST	1.44521434482389e-257	0.339670301792691	3.19349013775736e-253		76	NAPB	0	0.531015949659291	0		76	ANXA21	0	0.554907739473663	0		76	RPS121	0	0.459615540052956	0		76	SLC2A13	0	0.486009498768282	0		76	PAK7	0	0.483437821590979	0		76	ZNF428
77	RTKN2	0	0.851476739103876	0		77	WNT2B	0	0.620704417071153	0								77	GNG2	0	0.530917633129051	0		77	GS1-600G8.5	0	0.554465867399524	0		77	SQLE	0	0.459399391758368	0		77	PLOD22	0	0.482226791315132	0		77	EPHA5	0	0.482468504833097	0		77	ZNF711
78	AURKB	0	0.848369124992202	0		78	PBXIP1	0	0.618214167990961	0								78	OLFM1	0	0.52956683938288	0		78	SLC16A1	0	0.553853342991953	0		78	NES2	0	0.458801363882723	0		78	FIGN2	0	0.478018348049775	0		78	ABRACL	0	0.47993240346449	0		78	OAZ2
79	CEP152	0	0.848017215404037	0		79	HLA-E	0	0.617334192680561	0								79	SYT13	0	0.52795055344139	0		79	RPF2	0	0.553476335960404	0		79	GAPDH	0	0.457737898264214	0		79	MDK3	0	0.475252826218394	0		79	FRMD4B	0	0.474298652223872	0		79	SMOC12
80	CCNB2	0	0.841743685724385	0		80	MGST1	0	0.615973213530549	0								80	SNX10	0	0.523339177961343	0		80	UPP1	0	0.553380786587028	0		80	PSAT11	0	0.457683451105542	0		80	NR2F22	0	0.473960701934623	0		80	DCX	0	0.474295679595688	0		80	BRINP11
81	AURKA	0	0.841685110130564	0		81	CD99	0	0.607497291198696	0								81	ONECUT21	0	0.520077466201762	0		81	SELK	0	0.552414373338948	0		81	PLOD21	0	0.456297182626832	0		81	TNC2	0	0.458932313093994	0		81	SRGAP1	0	0.47418054004147	0		81	STMN12
82	BUB1	0	0.838066086415735	0		82	TIMP3	0	0.604902379036611	0								82	FRRS1L	0	0.519996394795654	0		82	UFL1	0	0.548509436184712	0		82	LEF1	0	0.455359580444003	0		82	APCDD11	0	0.458775463561848	0		82	SPIRE1	0	0.47355166361046	0		82	MAGI11
83	ECT2	0	0.837635702914255	0		83	MSX1	0	0.600835494163069	0								83	IDS	0	0.513701333327581	0		83	TPT11	0	0.54726052427768	0		83	RPS7	0	0.454853061435651	0		83	ENO12	0	0.45621211889237	0		83	GNAO11	0	0.472202534218579	0		83	FXYD6
84	RRM2	0	0.834429725091945	0		84	CRYAB	0	0.599884945470429	0								84	DPYSL3	0	0.507106691197668	0		84	ISCU	0	0.545605724193231	0		84	LDLR	0	0.452412918361104	0		84	ARHGAP52	0	0.455733432166821	0		84	B3GAT1	0	0.46869729364718	0		84	PBX11
85	FAM64A	0	0.829661946813851	0		85	GJA1	0	0.598576075112359	0								85	TSPAN7	0	0.506561573987331	0		85	CD631	0	0.539841059265823	0		85	RPL13A1	0	0.451891927711615	0		85	COL1A21	0	0.452020740944788	0		85	LIMCH11	0	0.467855406002148	0		85	TP53I11
86	KIF14	0	0.826988455377357	0		86	PALLD	0	0.598291822713323	0								86	YWHAG	0	0.505470718180757	0		86	HEXIM1	0	0.53918366943582	0		86	DEK1	0	0.451219762029701	0		86	TMEM471	0	0.44992812572007	0		86	STXBP11	0	0.466418951633381	0		86	PEG101
87	HMMR	0	0.819762202108696	0		87	VIM1	0	0.594996855346322	0								87	KIAA1107	0	0.500895569016635	0		87	ANXA52	0	0.537196556615284	0		87	PHGDH1	0	0.448396004663566	0		87	CCL21	0	0.449734654730486	0		87	CDK5R1	0	0.463041749589407	0		87	RPS4X1
88	NASP	0	0.812447053645737	0		88	ZFHX4	0	0.590576731899876	0								88	IGSF1	0	0.498738722082979	0		88	HYOU1	0	0.537008937542005	0		88	CNTLN1	0	0.441430912129763	0		88	JAM22	0	0.438666750306881	0		88	GRIN2B	0	0.460142004586708	0		88	RGS21
89	FAM111B	0	0.810484159221135	0		89	APCDD1	0	0.581227521112553	0								89	FGF13	0	0.496997238134268	0		89	GOLGA3	0	0.535241438321996	0		89	RPL3	0	0.440924360249519	0		89	NPC21	0	0.437921432518422	0		89	C14orf231	0	0.458847103709352	0		89	RASSF2
90	ARHGAP11A	0	0.796804729078779	0		90	ITGA6	0	0.578810571333905	0								90	ONECUT3	0	0.493835275314096	0		90	GOLGA2	0	0.534134796225144	0		90	NOTCH1	0	0.437610499115204	0		90	IRX1	0	0.435756892446088	0		90	KIDINS2201	0	0.458666002834176	0		90	TPM41
91	LMNB1	0	0.795567456954614	0		91	SLC7A8	0	0.576566587917092	0								91	TMX4	0	0.493173650822379	0		91	GARS	0	0.53264749122096	0		91	ITGA2	0	0.434891644900178	0		91	SEPT22	0	0.433219459647337	0		91	ID2	0	0.450480069335818	0		91	MPPED21
92	HJURP	0	0.780228261362353	0		92	NPC2	0	0.570886148272063	0								92	CXADR	0	0.491462151584715	0		92	ZCCHC7	0	0.530706300213599	0		92	RPS18	0	0.43271401090179	0		92	FOSB2	0	0.433052950180957	0		92	ST18	0	0.447639795057262	0		92	BLCAP1
93	SPC25	0	0.778747597632394	0		93	GOLIM4	0	0.570209323860838	0								93	TMOD2	0	0.490470380209722	0		93	MCFD2	0	0.529394989162918	0		93	RPS2	0	0.431675137839125	0		93	SPG202	0	0.432679555742757	0		93	SEMA3A	0	0.447310982343965	0		93	NNAT2
94	SYNE2	0	0.770323561022281	0		94	GSTP11	0	0.570048312374681	0								94	TUBB3	0	0.486346467600109	0		94	DAD1	0	0.526923539021595	0		94	EEF1D1	0	0.43081698770095	0		94	COL11A12	0	0.432011784739358	0		94	TUBA1A1	0	0.441428632789745	0		94	PLEKHH2
95	CENPN	0	0.766833780637974	0		95	RSPO1	0	0.561912610915381	0								95	SEZ6L2	0	0.485924874492592	0		95	DNAJC25	0	0.523006128017159	0		95	SEPT111	0	0.429363789012615	0		95	PDLIM51	0	0.430631011489898	0		95	DPYSL31	0	0.438648002283146	0		95	LRRN31
96	HIST1H1C	0	0.75648061992947	0		96	PRTG	0	0.560090342873207	0								96	NRN1	0	0.482945412480407	0		96	RNMT	0	0.520477416481026	0		96	PEA151	0	0.429336790658739	0		96	SPRY11	0	0.429221171943021	0		96	ELAVL41	0	0.438422313194707	0		96	NSG22
97	CKS1B	0	0.752442339730594	0		97	TPM1	0	0.555942381214625	0								97	CALM3	0	0.482899899449853	0		97	CALR1	0	0.519378048822172	0		97	RPS15A	0	0.429255218547222	0		97	NKAIN4	0	0.42662514913953	0		97	NCAM11	0	0.437584020578992	0		97	TMSB15B
98	CDCA2	0	0.751166488271124	0		98	CD9	0	0.554737200395578	0								98	MT-ND5	0	0.4788483613741	0		98	RSL1D1	0	0.518678468292478	0		98	MSMO1	0	0.428143183116933	0		98	UACA2	0	0.424905823241116	0		98	NFIX	0	0.434865582801527	0		98	KALRN
99	RAD21	0	0.73884261669359	0		99	GNG12	0	0.547531145977803	0								99	MAB21L1	0	0.475516761100893	0		99	PSAP1	0	0.517942891257187	0		99	GSTP12	0	0.425729686314008	0		99	HLA-E1	0	0.424113809825776	0		99	PHACTR3	0	0.434432862465014	0		99	NAP1L31
100	NUCKS1	0	0.737852413926659	0		100	RCN1	0	0.547333746157594	0								100	RELN	0	0.473642006432966	0		100	MORF4L21	0	0.514999064458183	0		100	PPAP2B1	0	0.425010374577583	0		100	CANX2	0	0.423671046240759	0		100	KCNQ3	0	0.433480096709026	0		100	USP111
101	ZWINT	0	0.729815299950098	0		101	SERPINF1	0	0.542135826020128	0								101	SCN3A1	0	0.47331070750408	0		101	TXNIP	0	0.511934029380968	0		101	GULP11	0	0.424908282621198	0		101	FEZ21	0	0.421741093243769	0		101	PRKAR2B1	0	0.433466784942897	0		101	SYT10
102	RRM1	0	0.72931151233871	0		102	GLIS3	0	0.540432414681528	0								102	MAP6	0	0.471165264511087	0		102	ARL1	0	0.509663704188942	0		102	RPLP11	0	0.42365508216591	0		102	DST	0	0.419748400257096	0		102	SRRM4	0	0.433047783437217	0		102	CPLX2
103	CDCA5	0	0.726574692292042	0		103	SULF2	0	0.539520619249985	0								103	NDRG4	0	0.470361634067902	0		103	GNL2	0	0.509472167889488	0		103	HSPB13	0	0.420205144374639	0		103	ID31	0	0.41973054614231	0		103	GAP431	0	0.432176675796935	0		103	ZADH2
104	RACGAP1	0	0.721424828372393	0		104	SERF2	0	0.538216590682925	0								104	PPFIA2	0	0.469609324286058	0		104	SLC39A7	0	0.508319213337831	0		104	UTRN2	0	0.418082103030656	0		104	STK39	0	0.417567614843924	0		104	GABRG21	0	0.431600458718158	0		104	TNRC6C
105	XRCC2	0	0.720142972656665	0		105	CXCR4	0	0.535289730380699	0								105	CAMK2B	0	0.469300073142502	0		105	ALDOA	0	0.504682206018118	0		105	NFE2L22	0	0.415211799338332	0		105	GLUD11	0	0.416939021574935	0		105	FAM126A	0	0.422723769009476	0		105	SLAIN1
106	MCM4	0	0.71804046863975	0		106	ZFYVE16	0	0.534936535618169	0								106	NGFRAP1	0	0.468362820298855	0		106	HSPA4L	0	0.502527400667162	0		106	NDUFA4L22	0	0.410862046817261	0		106	CYR612	0	0.416912309617764	0		106	DLG2	0	0.421710786678358	0		106	RBP11
107	FANCI	0	0.70923971817196	0		107	GDPD2	0	0.531255428667313	0								107	SPOCK2	0	0.468108906963143	0		107	ZMAT3	0	0.502509820039773	0		107	PALLD1	0	0.410324572690944	0		107	MYO103	0	0.415682948368304	0		107	PLXNA2	0	0.419547308906311	0		107	KITLG
108	KIF18A	0	0.707664432960352	0		108	SERPINH1	0	0.528851153861695	0								108	TUBA1A	0	0.463085298057111	0		108	PLOD2	0	0.500620916178977	0		108	HMGN32	0	0.409649285141434	0		108	CCND11	0	0.415103668087458	0		108	GABRB31	0	0.419438517209395	0		108	STC1
109	CENPH	0	0.702205253869883	0		109	PDLIM5	0	0.528280209836875	0								109	NAP1L5	0	0.461861390162508	0		109	KDM3A	0	0.499377464772994	0		109	RPS27A	0	0.406217344515434	0		109	BBX3	0	0.412582699859591	0		109	CXADR1	0	0.418564945905126	0		109	TERF2IP2
110	CDKN3	0	0.701476709599015	0		110	TTYH1	0	0.525717318043655	0								110	CALY	0	0.461051150532316	0		110	IARS	0	0.498854091183885	0		110	RPL31	0	0.405596717093532	0		110	SMOC11	0	0.4125816900697	0		110	MLLT3	0	0.418204760873341	0		110	TMSB15A1
111	KIF22	0	0.695685054304482	0		111	TSHZ2	0	0.523586045696701	0								111	PGRMC1	0	0.459487888919088	0		111	EPRS	0	0.496601311690107	0		111	SHMT21	0	0.405561152378218	0		111	HES51	0	0.40967993003408	0		111	TMEM108	0	0.417726015054585	0		111	LIMA11
112	DBF4	0	0.687815274999285	0		112	NFE2L2	0	0.521973984466643	0								112	MYT1L	0	0.457364017815276	0		112	LRIF1	0	0.492851394291096	0		112	RCN12	0	0.404485381959384	0		112	MFGE8	0	0.405534335931514	0		112	RBFOX1	0	0.414991511725534	0		112	PLCB1
113	BRCA1	0	0.687122838886207	0		113	JAM2	0	0.51813106151422	0								113	ACOT7	0	0.456949897828839	0		113	BRD2	0	0.490890064660104	0		113	RPS15	0	0.40275876908791	0		113	TXNIP2	0	0.405472931250746	0		113	BASP11	0	0.414273008625588	0		113	CRMP12
114	DIAPH3	0	0.687093425034727	0		114	SPG20	0	0.517833105169533	0								114	CHGA	0	0.45633906611345	0		114	TXNRD1	0	0.490002834044084	0		114	BTG32	0	0.401800371119284	0		114	DDR1	0	0.404515323351156	0		114	ANK21	0	0.412791193712693	0		114	DENND5B
115	KIAA1524	0	0.684614618405219	0		115	PIFO	0	0.516584064475276	0								115	PCLO	0	0.453939348707271	0		115	MFSD2A	0	0.489492643943936	0		115	RPL27A	0	0.399820740287003	0		115	PDPN	0	0.403183413132595	0		115	FNBP1L	0	0.412385416084072	0		115	PPP1R12B
116	CDK6	0	0.681261413302677	0		116	CETN2	0	0.515962618370094	0								116	XKR4	0	0.453106981217649	0		116	LINC01021	0	0.48844076149729	0		116	DARS	0	0.398199086987635	0		116	SLC4A4	0	0.403159765496884	0		116	SPTAN1	0	0.411934501036827	0		116	GDAP1L1
117	BRCA2	0	0.677165688942154	0		117	LMNA	0	0.51014897163274	0								117	REEP1	0	0.448303253446164	0		117	SPG201	0	0.486558306173423	0		117	GPC4	0	0.396698461321421	0		117	PDLIM3	0	0.402246177539236	0		117	SNCA1	0	0.409227737001321	0		117	KIAA0922
118	ANP32B	0	0.676654480764748	0		118	MEST	0	0.509278741483157	0								118	GABRG1	0	0.447894599055233	0		118	DDX18	0	0.483116925054255	0		118	ZFHX42	0	0.396548203515909	0		118	CD92	0	0.401728271319016	0		118	AFF3	0	0.409168462580848	0		118	RERE
119	HIST1H1B	0	0.670138594471059	0		119	QPRT	0	0.49668579487153	0								119	PRKAR2B	0	0.44621478206374	0		119	RRBP11	0	0.483050232627793	0		119	RPL7A	0	0.395573827833883	0		119	CD632	0	0.398999079842114	0		119	SLC17A7	0	0.408316974609662	0		119	GSE1
120	TUBB4B	0	0.667260913078918	0		120	SPAG1	0	0.496400428964336	0								120	MYO5A	0	0.445565351244899	0		120	SEC61G	0	0.482376508936937	0		120	HBD1	0	0.39512136351157	0		120	B2M1	0	0.39765066436939	0		120	TUBB2A1	0	0.401649940178786	0		120	PCDH102
121	ATAD5	0	0.665453742196493	0		121	YBX3	0	0.493619356168166	0								121	SNRPN	0	0.444788298426577	0		121	CEBPG	0	0.477455686852491	0		121	HEY11	0	0.393279153309026	0		121	CRISPLD11	0	0.395160626093219	0		121	GRIK2	0	0.401376080649225	0		121	RP11-161M6.2
122	ANLN	0	0.662129337686057	0		122	MAFF	0	0.493094214869715	0								122	PCDH10	0	0.444692237279704	0		122	NARS	0	0.475532003927617	0		122	PHLDA11	0	0.393124261420669	0		122	ADD31	0	0.39461880046899	0		122	CEP170	0	0.401293560551222	0		122	BEX11
123	CENPW	0	0.660400409515768	0		123	COL4A5	0	0.491301569211896	0								123	SV2A	0	0.443611462857839	0		123	COPB1	0	0.475431202852892	0		123	RPL36	0	0.39206343904792	0		123	GYG1	0	0.392232127007638	0		123	KIFAP31	0	0.397741736578952	0		123	SMARCD1
124	CDCA3	0	0.653352890719184	0		124	ZNF503	0	0.489202299720365	0								124	FGF12	0	0.442135079372379	0		124	INSIG2	0	0.474725381965151	0		124	TMEM971	0	0.391117587141054	0		124	ILDR2	0	0.389818241498593	0		124	B3GALT2	0	0.395264304045465	0		124	RGS12
125	PIF1	0	0.649960476189568	0		125	EMC2	0	0.481760803249893	0								125	MAB21L2	0	0.441879964565273	0		125	C19orf10	0	0.473503310219589	0		125	IL33	0	0.390983178563373	0		125	TMBIM62	0	0.389631527181334	0		125	NSG12	0	0.393980684121138	0		125	ACTB
126	MCM3	0	0.643281523619582	0		126	SOX21	0	0.480161199116065	0								126	SYT1	0	0.441617022719894	0		126	ERO1L	0	0.473156396884106	0		126	RPL18	0	0.390204043090502	0		126	CCDC801	0	0.387056835833714	0		126	CA9	0	0.39396324288889	0		126	AES
127	SPAG5	0	0.641371863694453	0		127	CALB1	0	0.480101133584763	0								127	VAMP2	0	0.440889788304809	0		127	LMAN11	0	0.47313993949067	0		127	ITGB8	0	0.388896954031586	0		127	LGALS32	0	0.38583833510761	0		127	REEP11	0	0.393839395871649	0		127	EIF4G21
128	CEP55	0	0.634757563640552	0		128	RBM47	0	0.476434587472426	0								128	PBX31	0	0.440240574072863	0		128	CAST1	0	0.472162195130897	0		128	MOB3B	0	0.38778554714142	0		128	ATP1B21	0	0.382871021835998	0		128	MLLT111	0	0.393838419338977	0		128	HTATSF1
129	CHEK1	0	0.632198173483707	0		129	SLC5A3	0	0.474822854030296	0								129	PALM2	0	0.43947959752834	0		129	CCNL11	0	0.470245777726832	0		129	PTPRZ1	0	0.387767825109835	0		129	LIMCH1	0	0.381270441630571	0		129	SEPT31	0	0.392211301505937	0		129	GRIP1
130	HNRNPA2B1	0	0.631525354859332	0		130	TLE4	0	0.466723771567575	0								130	PCDH17	0	0.438830729861031	0		130	TBC1D15	0	0.469577006904926	0		130	PAICS1	0	0.387705893483109	0		130	TJP11	0	0.379592701001691	0		130	OPCML	0	0.391018938616163	0		130	RBFOX22
131	LBR	0	0.629280140356587	0		131	P4HA1	0	0.464836895089375	0								131	RIMS1	0	0.437786609671707	0		131	DDX21	0	0.468687012644363	0		131	RPS11	0	0.387035061390645	0		131	PSAP2	0	0.379197531231064	0		131	ZEB2	0	0.38911854397213	0		131	LMBR1L
132	INCENP	0	0.625952634770831	0		132	PHACTR2	0	0.463558915892917	0								132	SPINT2	0	0.437401690198154	0		132	XPC	0	0.468162999359759	0		132	RPL30	0	0.385953135421453	0		132	UBL3	0	0.379049578192584	0		132	DYNC1I11	0	0.38836195436121	0		132	ACTG1
133	TIMELESS	0	0.62445710955396	0		133	COL4A6	0	0.462647208994679	0								133	RFK	0	0.436623273716494	0		133	SERPINH11	0	0.465311252538182	0		133	RPS16	0	0.385766868870128	0		133	LRP2	0	0.378976255993793	0		133	KIF5C1	0	0.387117450585648	0		133	EVL
134	SHCBP1	0	0.620283796295907	0		134	VCL	0	0.462064485763296	0								134	CNRIP1	0	0.435267740688801	0		134	RRM2B	0	0.45664134571037	0		134	DMRTA21	0	0.384712237109956	0		134	SCAF114	0	0.378090198471085	0		134	HIVEP2	0	0.386718113568271	0		134	GRM3
135	C21orf58	0	0.617691227865273	0		135	SPEF2	0	0.462001017898708	0								135	CAMK2N1	0	0.433536641856225	0		135	TMED9	0	0.452939898938176	0		135	FADS1	0	0.383494862940444	0		135	GNG112	0	0.374200742465326	0		135	NOL4	0	0.385374366006949	0		135	GRIA1
136	TMSB15A	0	0.614324258135312	0		136	NEAT1	0	0.459694544816675	0								136	TCEAL2	0	0.432582313252393	0		136	RAB3GAP2	0	0.451462318870146	0		136	RPS9	0	0.382235418750719	0		136	ATP2B4	0	0.373205610190615	0		136	CTNND2	0	0.385321079343411	0		136	TOX3
137	CDK5RAP2	0	0.61161439664095	0		137	LGI1	0	0.459692659186499	0								137	DACH2	0	0.432578765955066	0		137	TCEA1	0	0.450257580215736	0		137	EFNB1	0	0.381154131086447	0		137	RDX2	0	0.372993413950458	0		137	NSMF	0	0.384397490554147	0		137	TUBB2A2
138	GNG5	0	0.607112821871899	0		138	HTRA1	0	0.456044434341777	0								138	CNTN1	0	0.432183922345781	0		138	CEBPZ	0	0.447940481555246	0		138	GINS21	0	0.37879405983285	0		138	CRNDE1	0	0.372746632236062	0		138	LIN7A	0	0.382161306500136	0		138	MDGA1
139	SOX2	0	0.604035550128679	0		139	MYO101	0	0.45576444834367	0								139	OPTN	0	0.431887734517601	0		139	SNORA76	0	0.446827608364652	0		139	CDCA7L1	0	0.377741222050303	0		139	RPS27L3	0	0.370774972622698	0		139	SSBP2	0	0.381876512330199	0		139	GLRA2
140	DUT	0	0.602907713395244	0		140	REST1	0	0.455469700863447	0								140	GABRG2	0	0.430651380152149	0		140	TRAM11	0	0.444916509638905	0		140	IGF2BP2	0	0.373959744820813	0		140	ZFP36L22	0	0.370640195835746	0		140	TMOD21	0	0.38174152381238	0		140	PAFAH1B31
141	CEP135	0	0.598299926252652	0		141	CCDC146	0	0.45408656621057	0								141	APLP1	0	0.429626878494639	0		141	SLFN5	0	0.443682458137804	0		141	MCM31	0	0.373194478783994	0		141	STK331	0	0.369677818868754	0		141	GNAI1	0	0.381158803703886	0		141	SLC25A6
142	MCM2	0	0.598136716941035	0		142	ATP2B1	0	0.452513256848955	0								142	TERF2IP1	0	0.426976533782758	0		142	GOLT1B	0	0.443318097859502	0		142	FAM107A1	0	0.372816786826227	0		142	HSDL21	0	0.369568918759589	0		142	SEZ6	0	0.380222682309181	0		142	RGN
143	DTYMK	0	0.597600684197696	0		143	GADD45B	0	0.450205982430292	0								143	SYT5	0	0.42630323898201	0		143	GADD45B1	0	0.442658291318449	0		143	ALDOA1	0	0.372762769185478	0		143	IRX2	0	0.369383057094746	0		143	PBX1	0	0.378900660089465	0		143	PRDX2
144	TROAP	0	0.590157984351378	0		144	PLP1	0	0.447718692784777	0								144	ELAVL21	0	0.425768698152838	0		144	DIS3	0	0.44250541066901	0		144	TPT12	0	0.372566345958955	0		144	NFE2L23	0	0.369066960027218	0		144	PSD3	0	0.3785422607257	0		144	NAV31
145	CKAP5	0	0.584897179856908	0		145	WIF1	0	0.44737867545739	0								145	POU2F2	0	0.425738868209857	0		145	TAF1D	0	0.441401996172737	0		145	RPS51	0	0.37062645117464	0		145	PARD3B	0	0.368984916945502	0		145	EPHA7	0	0.377417308929146	0		145	RPAIN
146	BTG3	0	0.583822134733211	0		146	CANX	0	0.44621297410309	0								146	ERC2	0	0.424571809614433	0		146	WBP5	0	0.440747483954854	0		146	BBX2	0	0.368759500354395	0		146	SLC7A112	0	0.368224425341872	0		146	CAMK2B1	0	0.375684985286408	0		146	RNF44
147	MCM10	0	0.580197828775773	0		147	RSPH1	0	0.438754273479528	0								147	KIFAP3	0	0.42362575234056	0		147	ADM	0	0.440005593417887	0		147	MCM41	0	0.367820480597361	0		147	TCF121	0	0.364318094820165	0		147	ELMOD1	0	0.375392470469857	0		147	FGF9
148	PLK1	0	0.578212193170917	0		148	HSPB1	0	0.436097111001854	0								148	AHI1	0	0.423454807115214	0		148	NOLC1	0	0.439396759648085	0		148	RPL19	0	0.367681423911386	0		148	TEAD12	0	0.363371540867843	0		148	NFIA1	0	0.374903603967639	0		148	MATN21
149	SPDL1	0	0.575145409122333	0		149	EMX21	0	0.4329897024651	0								149	SST	0	0.422388151451223	0		149	SIKE1	0	0.439005323722373	0		149	ZFAS11	0	0.367338293913182	0		149	DARS1	0	0.361260699767249	0		149	CLCN41	0	0.373416342581228	0		149	CHCHD2
150	MCM7	0	0.574813891863101	0		150	TMBIM6	0	0.432468541110692	0								150	FXYD7	0	0.419998157314359	0		150	CTA-29F11.1	0	0.438551966981123	0		150	RPL35A	0	0.366579331498575	0		150	IFI44L1	0	0.360451259203672	0		150	SH3BP51	0	0.3724738382381	0		150	NXPH1
151	MELK	0	0.571742182809012	0		151	RRBP1	0	0.430540978561849	0								151	RTN4	0	0.419553134670731	0		151	CREBRF	0	0.4378309615554	0		151	RPL35	0	0.366252582202713	0		151	CAST2	0	0.356639381007194	0		151	CRMP11	0	0.372470829217442	0		151	CD2001
152	NCAPD2	0	0.571717376838475	0		152	MMP14	0	0.429583936648738	0								152	BEX4	0	0.417756495064529	0		152	SSR3	0	0.436454569293557	0		152	RPS21	0	0.36625168485544	0		152	PAG1	0	0.35589078313112	0		152	ARPC51	0	0.370437264672841	0		152	DLGAP4
153	HNRNPD	0	0.57130154499584	0		153	RBP1	0	0.428767939107724	0								153	C4orf48	0	0.417301541428128	0		153	C12orf23	0	0.435123307442338	0		153	H1F01	0	0.365288451383594	0		153	MSI2	0	0.353889437454606	0		153	THRA	0	0.369012272447541	0		153	TCEAL51
154	SKA3	0	0.571193391251014	0		154	C3orf58	0	0.428330629811436	0								154	RCAN2	0	0.417166391361559	0		154	NFE2L21	0	0.43494571753009	0		154	RPL23	0	0.364740193778487	0		154	SFRP21	0	0.3537623658691	0		154	HN1	0	0.369012113138605	0		154	ARPP211
155	RBBP8	0	0.570997244812918	0		155	MEGF10	0	0.426488812089403	0								155	DNAJC12	0	0.416224452710773	0		155	LAPTM4A	0	0.433762867353692	0		155	RPS23	0	0.363964113634599	0		155	ATF32	0	0.350329296132884	0		155	BACH2	0	0.367897680072565	0		155	PTOV1
156	FOXM1	0	0.569570220452276	0		156	CACHD1	0	0.426412216476677	0								156	STMN4	0	0.416090551152286	0		156	CDK2AP2	0	0.433538644195035	0		156	RPLP2	0	0.362899757356711	0		156	SASH11	0	0.347527548336205	0		156	NMNAT21	0	0.366602887486408	0		156	GNAQ
157	CDCA7L	0	0.569116937545654	0		157	PDIA3	0	0.422701189652297	0								157	CDC42	0	0.415491503546104	0		157	ALKBH5	0	0.43339308767448	0		157	JADE11	0	0.362649324381434	0		157	ANGPT1	0	0.347514345059375	0		157	YWHAG1	0	0.365723718591091	0		157	C16orf45
158	DHFR	0	0.564682950652014	0		158	FAM107A	0	0.420396483812205	0								158	KIF3A	0	0.415280683209	0		158	CLGN	0	0.432713213739625	0		158	RPL34	0	0.360156590301043	0		158	LITAF	0	0.347427117022669	0		158	SCN2A1	0	0.361940464847862	0		158	ZFAND5
159	SFRP1	0	0.563730159285637	0		159	HSP90B11	0	0.420357117700889	0								159	DNER1	0	0.414118131550686	0		159	BTG31	0	0.431736254509476	0		159	RPL11	0	0.360044851781409	0		159	VCL1	0	0.346579547080289	0		159	TMEM351	0	0.360758318954427	0		159	KLHL35
160	ASCL1	0	0.556842849524154	0		160	WDR96	0	0.417412830127192	0								160	PREPL	0	0.413972772787	0		160	SEL1L	0	0.430581266698665	0		160	CHRDL11	0	0.359109887666704	0		160	CTNNA11	0	0.346373120554306	0		160	CLMP	0	0.360024743174106	0		160	TMSB4X1
161	CCDC34	0	0.556273710802717	0		161	AEBP1	0	0.416335183374013	0								161	GABRB2	0	0.412629719855636	0		161	NOV	0	0.430432927550597	0		161	TMEM132B	0	0.357900611786524	0		161	WBP51	0	0.343809104799052	0		161	SH3GL2	0	0.359185239334271	0
162	BUB3	0	0.556159584721258	0		162	ARMC3	0	0.414982277109091	0								162	SPTBN1	0	0.411208812035932	0		162	YARS	0	0.430366709215069	0		162	LIFR	0	0.357719254507491	0		162	FERMT2	0	0.343612361193909	0		162	CACNG8	0	0.358778784953641	0
163	FANCD2	0	0.555415649079064	0		163	LRP10	0	0.414391933591091	0								163	MAP2	0	0.410900261111167	0		163	HLA-B	0	0.430103665094314	0		163	IDI1	0	0.356649568659702	0		163	LAMP21	0	0.341430764791558	0		163	EML1	0	0.357548493319371	0
164	NEK2	0	0.551694190216757	0		164	LHFP	0	0.412713073972836	0								164	STXBP1	0	0.408014639082878	0		164	HM13	0	0.428073334920924	0		164	GLO11	0	0.354636575580594	0		164	IRX5	0	0.34027020137851	0		164	RTN41	0	0.357478590584515	0
165	MXD3	0	0.548306985794591	0		165	CA4	0	0.412136916792217	0								165	KLC1	0	0.406034135593741	0		165	CRABP21	0	0.427107291253743	0		165	DOK5	0	0.354237104223617	0		165	WWTR11	0	0.337882612092839	0		165	RAB3A1	0	0.357060472916854	0
166	POLD3	0	0.547476757966374	0		166	PSAT1	0	0.41151151545897	0								166	RUNDC3B	0	0.405509528705975	0		166	IFRD1	0	0.426889073761077	0		166	RPL39	0	0.353536819709015	0		166	NEDD9	0	0.33781157585976	0		166	SMARCA2	0	0.356029265701781	0
167	DNMT1	0	0.547210433067112	0		167	BMP7	0	0.407854711255189	0								167	ENO2	0	0.403129181332979	0		167	MIR22HG	0	0.425971693817235	0		167	DCT	0	0.352837781391695	0		167	ACSL6	0	0.337064235199722	0		167	STMN41	0	0.354781491590088	0
168	CCDC18	0	0.547151459309955	0		168	CTSL	0	0.406558990052079	0								168	RAB6B	0	0.40178661731775	0		168	BLZF1	0	0.424287438854486	0		168	FZD8	0	0.35273400422841	0		168	TCF7L2	0	0.3368242552398	0		168	LINGO1	0	0.354514102464182	0
169	LIG1	0	0.545693127712945	0		169	C1orf192	0	0.400269301283716	0								169	ATP6V1A	0	0.401066569561576	0		169	SAFB2	0	0.423474317714544	0		169	GNG51	0	0.351769025809963	0		169	ALDH6A1	0	0.336799309560229	0		169	ANK32	0	0.354026839500052	0
170	CNTLN	0	0.545213089621841	0		170	CALU	0	0.399296469107682	0								170	KIF5A	0	0.399206986510439	0		170	CCDC59	0	0.421123261117549	0		170	BMP71	0	0.349943708940683	0		170	SPATA6	0	0.336617001599003	0		170	GPR12	0	0.353688329055143	0
171	HES6	0	0.543348595666781	0		171	RFX4	0	0.398502401962989	0								171	XPR1	0	0.397967001205203	0		171	MAFG	0	0.42102710931281	0		171	RPL6	0	0.349310692754088	0		171	HSPB14	0	0.335911988748236	0		171	SOGA31	0	0.351919976261715	0
172	RANBP1	0	0.543074302807266	0		172	COL1A2	0	0.398235783794246	0								172	ST8SIA3	0	0.39612781423013	0		172	PSMD12	0	0.420513214584561	0		172	MCM21	0	0.349115283903808	0		172	TSPAN61	0	0.334261119141802	0		172	CELF41	0	0.351644961519538	0
173	HAT1	0	0.541905485908592	0		173	PLXDC2	0	0.397071715850444	0								173	MLLT11	0	0.392917035190569	0		173	MANF	0	0.420510109070738	0		173	RPL411	0	0.347718226369891	0		173	S1PR11	0	0.333949482635716	0		173	KIAA1244	0	0.351280398063345	0
174	PSRC1	0	0.540141987147839	0		174	TTC18	0	0.396201534250402	0								174	NRXN2	0	0.392375105986336	0		174	SEC13	0	0.420282535023872	0		174	BOC1	0	0.345428188487352	0		174	ZMAT32	0	0.331514252016261	0		174	TUBB31	0	0.351157655220822	0
175	BARD1	0	0.534176432930287	0		175	C11orf88	0	0.395614621824455	0								175	VAT1	0	0.391721906508402	0		175	USP36	0	0.420262714118538	0		175	RPL37	0	0.343161216451459	0		175	PTPRZ11	0	0.331203942724166	0		175	NAV1	0	0.349727427091036	0
176	VRK1	0	0.533682141766248	0		176	IFT57	0	0.395576005609461	0								176	DPYSL2	0	0.390744373053869	0		176	CYCS1	0	0.419934836582691	0		176	MDM1	0	0.34162124354731	0		176	ENPP2	0	0.330261546606546	0		176	PRKACB1	0	0.349456778157795	0
177	RBMX	0	0.532869056698482	0		177	CYSTM1	0	0.39483920242745	0								177	LY6H	0	0.38924808242603	0		177	RBM39	0	0.41934711470905	0		177	FGFR11	0	0.339731316175357	0		177	GNG52	0	0.330033134813782	0		177	KIF3A1	0	0.349177309804954	0
178	RBBP7	0	0.529933813532906	0		178	TIMP1	0	0.392988618159388	0								178	TMEM66	0	0.388991422521484	0		178	TMCO1	0	0.417668913586799	0		178	RPL32	0	0.338987306216485	0		178	LAMA4	0	0.330015540833066	0		178	BZW2	0	0.346733757362166	0
179	LINC01158	0	0.525847877738279	0		179	FGFR1	0	0.387752481966187	0								179	NOVA1	0	0.388444910661681	0		179	NUPL1	0	0.416786278617057	0		179	AK4	0	0.338291300782155	0		179	CD82	0	0.328456642491799	0		179	CLASP2	0	0.346595345579415	0
180	GINS2	0	0.522515286493442	0		180	GULP1	0	0.385557026906104	0								180	TENM1	0	0.387331918012059	0		180	WDR45B	0	0.416084471544912	0		180	GNAI2	0	0.337926594383155	0		180	ARHGEF6	0	0.328339303747368	0		180	L1CAM1	0	0.3456130393371	0
181	SNRPB	0	0.519739947132957	0		181	MLF1	0	0.385196861249984	0								181	ATP1A3	0	0.386365168646722	0		181	CYSTM11	0	0.415442167469652	0		181	CA12	0	0.336865360493546	0		181	GNAI21	0	0.328308027164845	0		181	TUBB1	0	0.345592957427597	0
182	SMC1A	0	0.516296716461275	0		182	C5orf49	0	0.385034211170711	0								182	NAP1L2	0	0.386140319680428	0		182	ARF1	0	0.415337197471606	0		182	PCNA1	0	0.335470465096191	0		182	VEPH11	0	0.327903170024652	0		182	ADD2	0	0.344150410507338	0
183	HMGN5	0	0.514392706386761	0		183	SPA171	0	0.384813635423519	0								183	MTURN	0	0.385490547678089	0		183	MAP9	0	0.415288912944015	0		183	RPS25	0	0.334445112209878	0		183	JAG1	0	0.326313214262156	0		183	PTPRO1	0	0.342572546100108	0
184	HIRIP3	0	0.514126141395626	0		184	PAX3	0	0.384017974082031	0								184	PRKACB	0	0.38420493126513	0		184	KIAA0907	0	0.412615610425028	0		184	MCM61	0	0.333529352987144	0		184	PTGDS1	0	0.32511434673589	0		184	IGFBP53	0	0.342516577937831	0
185	NCAPG2	0	0.512625655171204	0		185	S100A11	0	0.383774296895619	0								185	SNAP25	0	0.383328663014421	0		185	DNAJC2	0	0.411854489179721	0		185	ZEB11	0	0.333359705764432	0		185	NBPF102	0	0.324018975190221	0		185	PKIA2	0	0.341563859725134	0
186	CHAF1A	0	0.510654571767253	0		186	ARHGAP5	0	0.381878237898012	0								186	CSRNP3	0	0.381947423522541	0		186	ANXA11	0	0.411166132908581	0		186	RPL27	0	0.330688905994758	0		186	FZD31	0	0.323222927233045	0		186	AUTS21	0	0.341256294395744	0
187	DNAJC9	0	0.510337660124665	0		187	ATP1B2	0	0.38177773265854	0								187	SH3KBP1	0	0.378969309282903	0		187	NOL7	0	0.410657525088732	0		187	ANP32E1	0	0.330501572549732	0		187	PLTP1	0	0.321550002507365	0		187	NAV3	0	0.340544730610884	0
188	BRIP1	0	0.507975026788613	0		188	WWTR1	0	0.381319274219351	0								188	PKIB	0	0.377737219275174	0		188	SBDS	0	0.409454844770333	0		188	SCAF113	0	0.329646884033974	0		188	GRID2	0	0.31994025314161	0		188	CACNA2D11	0	0.340029537084953	0
189	CNTRL	0	0.505614439171275	0		189	AHNAK	0	0.380696559489343	0								189	RP11-2E11.9	0	0.377260724243637	0		189	CEBPB	0	0.409212383838968	0		189	MID1	0	0.329544552481396	0		189	YBX33	0	0.319867169274004	0		189	MAP21	0	0.339880693039316	0
190	CENPM	0	0.50297965512797	0		190	LYPD1	0	0.380472837589734	0								190	CMAS	0	0.376946652010076	0		190	SEC61A1	0	0.408483495551142	0		190	LIX1	0	0.328324919034641	0		190	S100B	0	0.318988249829674	0		190	DOCK9	0	0.339443579616604	0
191	MCM6	0	0.502185774803084	0		191	BBX	0	0.379489585155948	0								191	FAM155A	0	0.375792328102227	0		191	CIB11	0	0.405997633895758	0		191	G3BP11	0	0.328302091031558	0		191	ITM2B1	0	0.318071679315712	0		191	ADCY12	0	0.337247507771509	0
192	CENPJ	0	0.502076885206223	0		192	STK33	0	0.37944832225986	0								192	GABRA2	0	0.374804675651744	0		192	NPM1	0	0.405638624731433	0		192	EIF3E	0	0.326670145422518	0		192	S100A13	0	0.314522977443554	0		192	UCHL11	0	0.336177155201494	0
193	SKA2	0	0.500141516253739	0		193	MYL12A	0	0.378881097996204	0								193	CRMP1	0	0.374024140584399	0		193	PNO1	0	0.403798563254434	0		193	NPM11	0	0.326494057648896	0		193	LRP101	0	0.313905669749106	0		193	CAMK2N11	0	0.335764705210817	0
194	DEPDC1B	0	0.499773415746863	0		194	FZD3	0	0.378436475719186	0								194	PNMA2	0	0.373609399357873	0		194	YIF1A	0	0.402836430006335	0		194	PABPC1	0	0.326388726104565	0		194	CALR2	0	0.313432174593939	0		194	ACSL41	0	0.331802365624978	0
195	E2F7	0	0.498438674199273	0		195	ITPKB	0	0.377616307694776	0								195	DNM3	0	0.372385515153379	0		195	SLC2A3	0	0.401715041362963	0		195	TPI1	0	0.324483047683685	0		195	GADD45B2	0	0.313256750720947	0		195	RAI14	0	0.331683021541495	0
196	PARP1	0	0.49531833888357	0		196	PRDX6	0	0.375414683938917	0								196	NTM1	0	0.37207790596199	0		196	GATAD1	0	0.401657486015085	0		196	PTPN131	0	0.324223995023391	0		196	GATM	0	0.313071673354305	0		196	NRXN11	0	0.330992664285809	0
197	POLA1	0	0.495039786363075	0		197	AGT	0	0.373261130619824	0								197	DSTN	0	0.36950418877894	0		197	RGS161	0	0.397915465653695	0		197	GAS11	0	0.322903681600396	0		197	GPR981	0	0.312175549604592	0		197	ELAVL3	0	0.330475056018257	0
198	TPM4	0	0.4942992524392	0		198	C6orf118	0	0.373071951455971	0								198	HPCAL1	0	0.368374946520162	0		198	MTHFD2	0	0.397881063335019	0		198	ANXA53	0	0.322845701893241	0		198	SPRY21	0	0.311964365404359	0		198	MYO5A1	0	0.330200067131327	0
199	RNASEH2B	0	0.490797270018511	0		199	RASSF8	0	0.371384914904573	0								199	CISD1	0	0.367778229534858	0		199	EIF2S2	0	0.396477551782385	0		199	CMBL	0	0.322386920712269	0		199	LRRIQ11	0	0.310880496649218	0		199	KIAA1456	0	0.328942605194329	0
200	OIP5	0	0.490430038573888	0		200	CALR	0	0.371309101872813	0								200	TCEAL4	0	0.367591516265334	0		200	NDRG1	0	0.394754185519325	0		200	CYR611	0	0.319827178770547	0		200	STXBP31	0	0.310720238201813	0		200	EPB41L3	0	0.328369264580991	0
201	RAN	0	0.490100510948241	0		201	LMX1A	0	0.37063770571362	0								201	BTBD3	0	0.367559128751729	0		201	YIPF5	0	0.394358308644295	0		201	KIAA01011	0	0.319143397839912	0		201	METRN1	0	0.309916887983604	0		201	SYP1	0	0.328225129991217	0
202	MND1	0	0.488081870443798	0		202	GSN	0	0.369291898417925	0								202	PIK3R1	0	0.366888241960645	0		202	RRAGC	0	0.394274984454398	0		202	TGIF21	0	0.318911537187382	0		202	PBXIP11	0	0.309352349558839	0		202	CAP2	0	0.326252870245414	0
203	HDGF	0	0.486612946341796	0		203	ZIC4	0	0.367901412490844	0								203	RAB3A	0	0.364730757092308	0		203	HIST1H2BD	0	0.39351665773724	0		203	FBL1	0	0.315300779813015	0		203	ITM2C1	0	0.309216314672944	0		203	ST3GAL1	0	0.325764091240663	0
204	DEPDC1	0	0.486066000455238	0		204	TIPARP	0	0.367554946307775	0								204	CALM1	0	0.364421287134505	0		204	BCAS2	0	0.393365212200133	0		204	GLTSCR2	0	0.314806263282399	0		204	CALU2	0	0.307554490552676	0		204	CACNA1E	0	0.325710028628646	0
205	RFC3	0	0.485494822533975	0		205	CYP1B1	0	0.36713192031727	0								205	HDGFRP3	0	0.363163159820399	0		205	HIST1H2AC	0	0.3929273599343	0		205	STARD4	0	0.314458074144234	0		205	AHNAK1	0	0.306032963192528	0		205	NUDT3	0	0.323849354254045	0
206	CKB	0	0.479902354417764	0		206	BHLHE41	0	0.366071816480818	0								206	MORF4L2	0	0.362994111495344	0		206	TNFRSF10B	0	0.392643375483001	0		206	PKM	0	0.311798745361117	0		206	DDIT32	0	0.305629764524003	0		206	CDC42EP3	0	0.320927228159159	0
207	GSTP1	0	0.479011494157693	0		207	PLEKHA4	0	0.363684960989402	0								207	STMN1	0	0.362821698161799	0		207	JMJD6	0	0.39246486917043	0		207	GPC6	0	0.311258796152947	0		207	ABAT	0	0.305400718693509	0		207	FLRT2	0	0.319949842116952	0
208	CCNE2	0	0.478102379885568	0		208	ZNRF3	0	0.362897211589752	0								208	SEPW1	0	0.36036771144113	0		208	ZFAS1	0	0.392261693910203	0		208	NACA	0	0.309571806132065	0		208	C1orf541	0	0.304749895344198	0		208	SCG3	0	0.319301205626289	0
209	PHGDH	0	0.477168484932607	0		209	ARID5B	0	0.362415350829159	0								209	BRINP1	0	0.359215629154571	0		209	MIA3	0	0.391539149429607	0		209	CD991	0	0.308445844935851	0		209	FSTL11	0	0.303061977067949	0		209	KIAA11071	0	0.318900266151444	0
210	BAZ1A	0	0.475138035113029	0		210	SEPT2	0	0.362328320579034	0								210	FGF14	0	0.359154050381017	0		210	CWC25	0	0.391482710993178	0		210	AMBN	0	0.308297920324309	0		210	OBSL1	0	0.302675297311279	0		210	LDHA1	0	0.318875256932007	0
211	BLM	0	0.471270973766862	0		211	CEBPD	0	0.362138294029448	0								211	RIMS2	0	0.356767275827323	0		211	NKAP	0	0.389703087018327	0		211	BAZ1A1	0	0.307214092135528	0		211	PDIA62	0	0.302530157568441	0		211	PRDM8	0	0.318559000336405	0
212	GAS2L3	0	0.466080497156325	0		212	ADAMTS3	0	0.362047333610121	0								212	CXorf57	0	0.356448630299235	0		212	CCDC47	0	0.389081783665928	0		212	RPL4	0	0.306120308047028	0		212	TLE1	0	0.302015884594634	0		212	RPRM	0	0.31675041019516	0
213	RNASEH2A	0	0.465658577624664	0		213	HES4	0	0.361785660699622	0								213	NRP2	0	0.356209561352262	0		213	COPB2	0	0.388348378260997	0		213	SEPT21	0	0.304343797949999	0		213	CHPF1	0	0.30160282055504	0		213	FMNL2	0	0.315040249495091	0
214	MASTL	0	0.46466307495712	0		214	IL17RD	0	0.361136546012143	0								214	NLRP1	0	0.355549921104866	0		214	MLEC	0	0.387754082462662	0		214	POU3F3	0	0.303994113284988	0		214	EPHB1	0	0.301108024156068	0		214	ENO21	0	0.314733084363993	0
215	CCND2	0	0.463620241231221	0		215	NUPR1	0	0.36050808323185	0								215	PNMAL1	0	0.353902266219598	0		215	HK2	0	0.38759167821233	0		215	TNC1	0	0.302532685340082	0		215	HLA-A1	0	0.301029804297723	0		215	TCEAL21	0	0.314681877031215	0
216	VIM	0	0.463280722502703	0		216	GNG111	0	0.360425717893448	0								216	B3GNT1	0	0.352078846677806	0		216	BRIX1	0	0.385929329666117	0		216	FDPS	0	0.302273785301918	0		216	RORA2	0	0.300947757786641	0		216	TOX	0	0.314585909004824	0
217	DLX1	0	0.463038550758646	0		217	KIF9	0	0.359634255822602	0								217	NDN	0	0.349741513981392	0		217	HMOX1	0	0.385565823557656	0		217	PRDX41	0	0.301370453030903	0		217	CALD12	0	0.300942678957141	0		217	CALM31	0	0.311043769763305	0
218	FEN1	0	0.462869520100387	0		218	CTNNA1	0	0.359507895138301	0								218	DYNLL2	0	0.349703259145187	0		218	CDK11A	0	0.385397080259588	0		218	TMEM131	0	0.301222997965928	0		218	LEPROT	0	0.299774331696974	0		218	SCN3B1	0	0.310505385137911	0
219	KNSTRN	0	0.462504423452638	0		219	MATN2	0	0.359246250831168	0								219	TENM21	0	0.349611040841258	0		219	C6orf48	0	0.385019729190847	0		219	RPL26	0	0.300890781059247	0		219	DBI1	0	0.297827346459375	0		219	CCSAP	0	0.310447213555175	0
220	HNRNPM	0	0.45971947788903	0		220	MRPS6	0	0.355698783334539	0								220	PLD3	0	0.349534871299231	0		220	CTSD1	0	0.382847673126936	0		220	PGK11	0	0.300151677221319	0		220	FAT1	0	0.296945021624272	0		220	PPP2R2B1	0	0.310398940800922	0
221	CDCA7	0	0.458104999435192	0		221	SLC2A1	0	0.354810202727822	0								221	KIF5C	0	0.349157361472559	0		221	SNHG12	0	0.382828484174154	0		221	MCM71	0	0.299408646941192	0		221	WNT7B	0	0.296739016367163	0		221	LBH	0	0.3090835043354	0
222	SRSF2	0	0.45308667138398	0		222	TMEM47	0	0.354018466879727	0								222	DNAJC6	0	0.348780908225709	0		222	TRA2B	0	0.382297565082922	0		222	RPL14	0	0.297931665545221	0		222	CREB52	0	0.296288021007483	0		222	BAIAP2-AS1	0	0.308205138812073	0
223	CDKN2C	0	0.450916033630502	0		223	C9orf24	0	0.351527704732418	0								223	TMSB10	0	0.348361302812473	0		223	PDIA61	0	0.382045154507467	0		223	ACAT2	0	0.297925808501075	0		223	MPDZ1	0	0.2960829283353	0		223	CCDC112	0	0.307903216292187	0
224	TUBB6	0	0.44980819825296	0		224	PTPN13	0	0.351235175507125	0								224	CRABP11	0	0.347999717769702	0		224	LTN1	0	0.381127805834223	0		224	NOTCH2	0	0.297720712072974	0		224	MAGT11	0	0.295605339474726	0		224	HK1	0	0.307348400926764	0
225	NAP1L1	0	0.449289484058512	0		225	CDH2	0	0.349704067597123	0								225	SYP	0	0.347970515500578	0		225	MAGOH1	0	0.380560876502705	0		225	RPS131	0	0.297128301001285	0		225	MARCKS	0	0.295296586890347	0		225	GNG21	0	0.307214283620676	0
226	LSM5	0	0.447224194665293	0		226	RALGPS2	0	0.349558282399958	0								226	AASDHPPT	0	0.347696619107263	0		226	TXLNG	0	0.379325857737154	0		226	RPS29	0	0.296667568122401	0		226	GLO12	0	0.295004524474132	0		226	TMEM132A	0	0.306863133624753	0
227	HES1	0	0.44608298126145	0		227	TSTD1	0	0.349434877896596	0								227	C12orf68	0	0.347404888934065	0		227	SMAD5	0	0.378389661774842	0		227	STOX1	0	0.296461778086722	0		227	ASPH	0	0.294025871868503	0		227	SPTBN11	0	0.306326990859409	0
228	CBX5	0	0.444350290393486	0		228	IQGAP11	0	0.348452021564282	0								228	MAPRE2	0	0.347308981117363	0		228	CLINT1	0	0.377688099551465	0		228	S1PR1	0	0.296197222897012	0		228	GNG121	0	0.293687377754882	0		228	MCUR1	0	0.306157744634614	0
229	PLK4	0	0.443981674609551	0		229	NBPF10	0	0.34567817444237	0								229	VAT1L	0	0.346445950636624	0		229	NOL8	0	0.376902576594131	0		229	MPDZ	0	0.295664655469741	0		229	ZIC12	0	0.291957823565778	0		229	TTC3	0	0.305646510437492	0
230	SMC3	0	0.442148715081818	0		230	GCC2	0	0.345456864168515	0								230	PLCB4	0	0.346251500403652	0		230	SYF2	0	0.374514781872572	0		230	SMAD51	0	0.294751814161837	0		230	SEPP11	0	0.29078145902466	0		230	MPPED1	0	0.304892174646651	0
231	TUBB	0	0.441999225894393	0		231	CCDC19	0	0.343897713751732	0								231	NMNAT2	0	0.346198829687757	0		231	PSMA5	0	0.373558275514002	0		231	ZMAT31	0	0.293792368456831	0		231	ITGB11	0	0.290775136341185	0		231	KHDRBS3	0	0.304810896867672	0
232	HAUS1	0	0.441916992948024	0		232	EMP2	0	0.342438054286139	0								232	ATP9A	0	0.345484482213951	0		232	SEPHS2	0	0.372686036290633	0		232	RSL1D11	0	0.291370228955321	0		232	MSN	0	0.290676468766369	0		232	MYO6	0	0.30478753455208	0
233	H2AFY	0	0.440639563244587	0		233	SEPP1	0	0.341311854335043	0								233	SLC22A17	0	0.345082340771697	0		233	EIF3M	0	0.370691369508249	0		233	GOLIM41	0	0.290869463399643	0		233	STAT3	0	0.290220358850356	0		233	WDR47	0	0.304578801440213	0
234	SNRPD1	0	0.438028506227234	0		234	GCNT1	0	0.341218790333795	0								234	CD200	0	0.344666446021398	0		234	TIMM44	0	0.369250120963294	0		234	FKBP102	0	0.290670626009031	0		234	ARL4A	0	0.290166686409558	0		234	DNM31	0	0.303245346809731	0
235	SOX9	0	0.437153710241756	0		235	GPX8	0	0.341171230768897	0								235	YWHAZ	0	0.344214297584378	0		235	WHAMM	0	0.369042715973228	0		235	FOXG1	0	0.290197801995294	0		235	SH3BGRL	0	0.289217061642023	0		235	ATCAY1	0	0.302441406624486	0
236	STIL	0	0.435974458603542	0		236	RPGR	0	0.34102973406131	0								236	PPP2R2C	0	0.342061215611421	0		236	DNAJC10	0	0.368102832713644	0		236	ADAMTS9	0	0.289188080480469	0		236	SOX1	0	0.288734448846187	0		236	FAT3	0	0.300495787274515	0
237	CENPV	0	0.434782859664224	0		237	YAP1	0	0.340348312599189	0								237	ATP8A2	0	0.340291201935296	0		237	BAG5	0	0.367997591580086	0		237	CDK41	0	0.287174618337967	0		237	SUCLG2	0	0.287286386859975	0		237	ANP32A	0	0.299485419617468	0
238	SSRP1	0	0.432827186616668	0		238	DLK1	0	0.338352949462284	0								238	PEBP1	0	0.339802429603416	0		238	SARS	0	0.367555287751037	0		238	FADS2	0	0.286374304633797	0		238	AK41	0	0.287200188927935	0		238	CHL11	0	0.299289595449292	0
239	NES	0	0.432065411413676	0		239	ZNF521	0	0.33833930045647	0								239	APP	0	0.339715097256503	0		239	GOSR1	0	0.367266247060793	0		239	TXNIP1	0	0.285919614638008	0		239	FAM213A	0	0.28674820780102	0		239	AKAP9	0	0.299162755134548	0
240	PSIP1	0	0.431438292487095	0		240	SCAF111	0	0.337779569582457	0								240	ABLIM11	0	0.339236357670534	0		240	LONP1	0	0.366162573552827	0		240	ITGA61	0	0.285643779047355	0		240	QPRT1	0	0.286629145355585	0		240	C3orf14	0	0.29904895609752	0
241	SEPT10	0	0.430840538816504	0		241	MAP7	0	0.336832697372884	0								241	CDH8	0	0.338819088747795	0		241	AEN	0	0.365581824112904	0		241	RPL37A	0	0.285627834444315	0		241	RFX3	0	0.286412888262664	0		241	GABRB21	0	0.298733164915361	0
242	DTL	0	0.430708425938313	0		242	NPNT	0	0.336395698275505	0								242	UBE2E2	0	0.336675853930875	0		242	MARS	0	0.362457094880838	0		242	PLCE1	0	0.284182353685473	0		242	GULP12	0	0.286393144358823	0		242	GNPTAB	0	0.296636326938425	0
243	DLX2	0	0.42851701600463	0		243	GRM8	0	0.336074466871322	0								243	CELF6	0	0.335809518520186	0		243	AMD1	0	0.362162681016618	0		243	CDCA71	0	0.28365834320794	0		243	CDK61	0	0.286066051533863	0		243	NFASC	0	0.296183233957579	0
244	PRIM1	0	0.424844095670509	0		244	SFRP2	0	0.335431256189121	0								244	PWAR6	0	0.33553635915828	0		244	BUD31	0	0.362036706618617	0		244	SCRN1	0	0.283051650668339	0		244	TSPAN31	0	0.285782150012977	0		244	SSTR2	0	0.294579282329139	0
245	CTNNAL1	0	0.424392139165464	0		245	LAMP2	0	0.335042469747999	0								245	MAP1LC3A	0	0.335189060293664	0		245	EGLN3	0	0.361962041285609	0		245	PGRMC2	0	0.282754057763356	0		245	ST8SIA1	0	0.284053636938791	0		245	SNX7	0	0.29229687034544	0
246	HES5	0	0.419959149067574	0		246	ID1	0	0.33464347458056	0								246	USP11	0	0.332037840443913	0		246	ZRSR2	0	0.360101445446953	0		246	MSH61	0	0.28172860745642	0		246	GATAD11	0	0.283668746990313	0		246	ERC11	0	0.290933585097125	0
247	CENPQ	0	0.419220356904759	0		247	NDUFA4L2	0	0.332715151073418	0								247	OCIAD2	0	0.33178968854143	0		247	HSPD11	0	0.35759179484128	0		247	CALD11	0	0.281563902073096	0		247	MEST1	0	0.283396761798749	0		247	TTLL7	0	0.290857219136087	0
248	RDX	0	0.417460557138925	0		248	CD44	0	0.332197353384172	0								248	TMEM59L	0	0.330598810735338	0		248	TMBIM61	0	0.357215335899482	0		248	FAM60A1	0	0.281520173294334	0		248	PHGDH2	0	0.282520660702209	0		248	PPP3CA	0	0.290717564610111	0
249	WDHD1	0	0.417192869388361	0		249	ARHGAP29	0	0.331809224452682	0								249	RALYL	0	0.32869119296879	0		249	PIM3	0	0.356435845379074	0		249	IMPDH21	0	0.281405767431213	0		249	PIEZO2	0	0.282315534443624	0		249	CELF3	0	0.289088330205851	0
250	C4orf21	0	0.416913870307682	0		250	CALD1	0	0.331465343691995	0								250	RBFOX2	0	0.327190472563471	0		250	GCC21	0	0.356076448562501	0		250	LDHA	0	0.280278116843658	0		250	GLIS31	0	0.281703052509805	0		250	BCL7A	0	0.288421876829849	0
251	HNRNPA1	0	0.413574568108726	0		251	SDK2	0	0.3311006085841	0								251	AP1S2	0	0.326194056295587	0		251	PPIL4	0	0.354818753824529	0		251	MPPED2	0	0.279889982592217	0		251	GLUL	0	0.280848923710401	0		251	DYNLL1	0	0.287262456388031	0
252	HNRNPU	0	0.412552627121773	0		252	HEG1	0	0.330930036378008	0								252	SIX3	0	0.325745039340689	0		252	SLC31A1	0	0.353295017592828	0		252	SALL1	0	0.279200256654407	0		252	ADAMTS11	0	0.280579721836074	0		252	YWHAZ1	0	0.28684705468706	0
253	LSM4	0	0.411269224105392	0		253	APLP2	0	0.330661363059616	0								253	TUSC3	0	0.32502837384859	0		253	RCN11	0	0.353292628119141	0		253	MDK2	0	0.278601277501225	0		253	SOX61	0	0.28000621434503	0		253	FGF121	0	0.286379440459919	0
254	CDK2	0	0.409244494761108	0		254	FAM114A1	0	0.3303883506745	0								254	NDUFA5	0	0.324529836398713	0		254	SAR1B	0	0.352368290197924	0		254	CD91	0	0.277775778652142	0		254	FAM89A1	0	0.279828224442877	0		254	CADM1	0	0.28522208796457	0
255	ITGB3BP	0	0.4089000027575	0		255	LAMA2	0	0.330098805429644	0								255	MDH1	0	0.324283398287652	0		255	IRS2	0	0.351448890358126	0		255	TMEM1231	0	0.277224987988209	0		255	LRP4	0	0.27980160960178	0		255	SMS	0	0.284234523316997	0
256	RPA3	0	0.407924466345651	0		256	TRAM1	0	0.329237687504975	0								256	PPP1R9A	0	0.323286648381496	0		256	DNAJB4	0	0.351319983370379	0		256	SVIL	0	0.277007325720247	0		256	GAS2L31	0	0.279531731974406	0		256	DPYSL21	0	0.283352450298458	0
257	TMEM123	0	0.407064451057505	0		257	RAB131	0	0.328999184467638	0								257	CMIP	0	0.322364557172956	0		257	TFRC	0	0.349802423764838	0		257	PGM1	0	0.276878090081033	0		257	KCNK10	0	0.278720484136108	0		257	RUNX1T11	0	0.283092505614666	0
258	SKA1	0	0.406029183258399	0		258	UACA1	0	0.328660929133492	0								258	ATP5E	0	0.322309487436504	0		258	ZRANB2	0	0.34973985513017	0		258	RPS3A	0	0.276738386047067	0		258	LRRN1	0	0.277598964615621	0		258	TSPAN131	0	0.281631701773246	0
259	CEP70	0	0.403328381825958	0		259	KCNJ13	0	0.328025737474081	0								259	ADCY11	0	0.320252129044058	0		259	HDLBP1	0	0.349272763340592	0		259	ATP5G2	0	0.276358028496952	0		259	CYP26A1	0	0.277333206282174	0		259	KIF21B1	0	0.2792904759971	0
260	CDC25B	0	0.402047008917391	0		260	TMBIM4	0	0.32744385472208	0								260	ADCYAP1	0	0.319933386179528	0		260	LSG1	0	0.34836459229466	0		260	SERF21	0	0.275280763953805	0		260	ZMAT1	0	0.27709267426439	0		260	SLC8A1	0	0.279107322169526	0
261	EXOSC8	0	0.399176450099085	0		261	HSDL2	0	0.326627694311886	0								261	MAPRE3	0	0.318847641087161	0		261	YME1L1	0	0.347997280856856	0		261	GPC1	0	0.273385531937634	0		261	LINC009981	0	0.276978206664354	0		261	LINC00643	0	0.27865208343551	0
262	H1FX	0	0.397008642511733	0		262	MYADM	0	0.326341297631363	0								262	RAB2A	0	0.318407627312479	0		262	RAD23A	0	0.347697156695918	0		262	CTNNAL12	0	0.273271846469936	0		262	YES1	0	0.276843065061244	0		262	SEZ6L21	0	0.278649416991364	0
263	FUS	0	0.396595207339644	0		263	HLA-A	0	0.326097855064571	0								263	CELF5	0	0.318299959856158	0		263	ACAP2	0	0.347453635974548	0		263	LDHB1	0	0.272671966448732	0		263	SYTL2	0	0.276323130677599	0		263	MAP1LC3A1	0	0.277974968180625	0
264	ARL6IP6	0	0.396557825048923	0		264	HMGN31	0	0.326011131644962	0								264	CXXC5	0	0.318000318107299	0		264	CKS21	0	0.34696967271581	0		264	HDAC1	0	0.27187926857263	0		264	F3	0	0.276269957347614	0		264	ZNF91	0	0.277941937771732	0
265	GPSM2	0	0.395468531681421	0		265	ZIC1	0	0.325690515526964	0								265	NPAS4	0	0.316220744553976	0		265	BBC3	0	0.346010015300542	0		265	CNN31	0	0.27174786562228	0		265	MYLK	0	0.276037189098486	0		265	JPH4	0	0.27791054272361	0
266	HP1BP3	0	0.394799605626178	0		266	RASSF9	0	0.325594048276155	0								266	EBF11	0	0.315508511367648	0		266	POLR3D	0	0.344105684373067	0		266	AGO3	0	0.271590741674167	0		266	CTNNB1	0	0.275445602891407	0		266	GPR85	0	0.275379217202475	0
267	SRSF3	0	0.393895058501585	0		267	ZNF106	0	0.324893064117813	0								267	GABRB3	0	0.314895364628121	0		267	HIST1H1C1	0	0.343919860189853	0		267	SLC2A12	0	0.27133611559725	0		267	RGMA	0	0.275229807151692	0		267	INA2	0	0.273644977093502	0
268	HNRNPR	0	0.390256837949743	0		268	FKBP10	0	0.322459196019601	0								268	HPRT1	0	0.314864208382422	0		268	CD1641	0	0.343822357892836	0		268	LRRC17	0	0.270749079028947	0		268	IRX3	0	0.275201084939583	0		268	CALM11	0	0.273523895559125	0
269	WHSC1	0	0.387862787306184	0		269	KTN1	0	0.322324566302245	0								269	TMEM130	0	0.313924959142735	0		269	MPHOSPH10	0	0.343384610523852	0		269	IGF2BP11	0	0.270438273482211	0		269	ENKUR1	0	0.274500943747423	0		269	CDKN2D1	0	0.272541972692958	0
270	CDK4	0	0.387852841585357	0		270	GRAMD3	0	0.320463605190044	0								270	PPP1R1A	0	0.313509072223262	0		270	AIMP1	0	0.343309916523774	0		270	EEF1A11	0	0.269998016248302	0		270	PTPRF	0	0.273335164601059	0		270	ATP8A21	0	0.272494291877048	0
271	ZEB1	0	0.385391704887173	0		271	IFITM1	0	0.319524093534218	0								271	STMN3	0	0.312725727102774	0		271	FAM129A1	0	0.343249617589767	0		271	RFC11	0	0.269892157105392	0		271	SERPINE21	0	0.273121874500828	0		271	LDB2	0	0.272429585462052	0
272	BAZ1B	0	0.384623949916055	0		272	DMD	0	0.319517461718057	0								272	SEC11C	0	0.31255947841098	0		272	SLC7A111	0	0.342275748304096	0		272	RBPJ	0	0.269829598520731	0		272	SEMA6A	0	0.272805754177432	0		272	MED13L	0	0.271705453390699	0
273	DSN1	0	0.384380068847681	0		273	HSPA5	0	0.31820011135032	0								273	SPOCK3	0	0.312138631362143	0		273	OSTC	0	0.341006380137981	0		273	PON21	0	0.269357834224891	0		273	MXI1	0	0.272452866977965	0		273	DLGAP1	0	0.271062694220814	0
274	RFC4	0	0.38396082966539	0		274	SPAG17	0	0.318108129256748	0								274	SERINC1	0	0.312060647229048	0		274	PNPLA8	0	0.34083416527659	0		274	RPL28	0	0.269311577538943	0		274	GFAP	0	0.272085348843774	0		274	GUCY1A2	0	0.269505575488484	0
275	ASRGL1	0	0.37944785326687	0		275	B2M	0	0.317430322568539	0								275	ATP6V0B	0	0.311671477886856	0		275	PMAIP1	0	0.340824471552515	0		275	CLNS1A	0	0.268879460033093	0		275	YAP11	0	0.271669567990177	0		275	THY11	0	0.267485521833373	0
276	KIF18B	0	0.379211987233811	0		276	MAATS1	0	0.317406388784018	0								276	TMEM196	0	0.31139744304889	0		276	DDX27	0	0.340702872863166	0		276	USP12	0	0.2670073472483	0		276	LINC00478	0	0.271320480080366	0		276	CAMKK2	0	0.267217975211105	0
277	WEE1	0	0.377179032143447	0		277	NEK11	0	0.316839888576381	0								277	L1CAM	0	0.310552408902826	0		277	GTF2F1	0	0.339891884747545	0		277	LTBP1	0	0.266293612494984	0		277	PROX1	0	0.271048945400548	0		277	SBK12	0	0.266634879559443	0
278	DDX39A	0	0.376433204196514	0		278	PLA2G16	0	0.315734537666316	0								278	SMAP2	0	0.310501386105621	0		278	CNBP	0	0.339784712003573	0		278	SPATA13	0	0.266188873713082	0		278	RFTN2	0	0.271032176452632	0		278	MAPRE21	0	0.266210468805359	0
279	POLQ	0	0.375150934664745	0		279	SAT1	0	0.315253854935534	0								279	FAM216A	0	0.310241625493469	0		279	PDXDC1	0	0.339638059525596	0		279	RAB3GAP21	0	0.265575163789589	0		279	COBL	0	0.270941888947304	0		279	IDS1	0	0.266111852781815	0
280	SIVA1	0	0.373941373497114	0		280	FAM89A	0	0.31452828414342	0								280	SNCB	0	0.310094468199605	0		280	DNAJB1	0	0.338555766153293	0		280	RPL24	0	0.265090378464141	0		280	HSPA52	0	0.270684888355831	0		280	CDC421	0	0.264476330723557	0
281	CENPC	0	0.373406497422233	0		281	GOLM1	0	0.313960415320426	0								281	DPYSL5	0	0.309316993554958	0		281	IQGAP12	0	0.338267286823464	0		281	CELSR1	0	0.2650270780313	0		281	RRBP12	0	0.269836130756435	0		281	RASL11B	0	0.264081984061138	0
282	SNRPG	0	0.370782936436311	0		282	FNDC3B	0	0.313631440296753	0								282	TMEM246	0	0.308029046208087	0		282	RP11-752G15.6	0	0.338251992598459	0		282	PREX2	0	0.264722060374048	0		282	BDH21	0	0.268345094473129	0		282	KAZN	0	0.263658643769134	0
283	ZFP36L1	0	0.370531012240888	0		283	SLIT3	0	0.313091030789217	0								283	SBK11	0	0.306615039940894	0		283	MXD1	0	0.338184405120004	0		283	ARHGAP51	0	0.264390182018398	0		283	EGLN31	0	0.267804026261286	0		283	SYBU	0	0.262579260028252	0
284	WDR76	0	0.369977631820768	0		284	LAMP1	0	0.31249852061265	0								284	SLC25A4	0	0.305920902417089	0		284	HSPA1B	0	0.33811392628886	0		284	PARD3	0	0.26431237075978	0		284	CDO11	0	0.265948648107052	0		284	DSTN1	0	0.262131773248848	0
285	MZT1	0	0.368490531575294	0		285	CCPG1	0	0.311993571012127	0								285	PPP2R2B	0	0.305733719900288	0		285	BTG1	0	0.338010007758901	0		285	HMGCR	0	0.264290574555451	0		285	TMEM170A1	0	0.265872219473012	0		285	TRIM2	0	0.261422770383304	0
286	IDH2	0	0.368048780877234	0		286	RIN2	0	0.311849973757529	0								286	THY1	0	0.304362108631933	0		286	DNTTIP2	0	0.337760496619072	0		286	RPL22L1	0	0.262515843731298	0		286	CD591	0	0.265431817898168	0		286	TUBB2B1	0	0.260596508441899	0
287	SPC24	0	0.367950849031762	0		287	IFI27L2	0	0.311373601357714	0								287	TSPAN13	0	0.30408458416688	0		287	AKAP17A	0	0.337157399835252	0		287	ZFP36L21	0	0.259978237706785	0		287	CACHD11	0	0.26529339812616	0		287	PAFAH1B3	0	0.260289083469778	0
288	SOX3	0	0.367100349236178	0		288	CLDN5	0	0.310865160861517	0								288	ERC1	0	0.303619934055836	0		288	RAB5A	0	0.336281005821015	0		288	NME41	0	0.25893228699272	0		288	SPAG161	0	0.264957237874434	0		288	KIF3B1	0	0.260050346789011	0
289	HMGN3	0	0.366675665357515	0		289	WDR52	0	0.309466120739491	0								289	FIGN1	0	0.303471603477859	0		289	SYAP1	0	0.335902163124407	0		289	HNRNPA11	0	0.258907856700976	0		289	MCL11	0	0.2648854676242	0		289	PLK2	0	0.259806511265863	0
290	CHD7	0	0.366325989368363	0		290	COL9A1	0	0.309151027784651	0								290	UNC13A	0	0.302703372532356	0		290	NDUFA4L21	0	0.335125156159697	0		290	TBL1X	0	0.257095496984395	0		290	NOTCH11	0	0.264870338150794	0		290	MACROD2	0	0.259357171589868	0
291	SUPT16H	0	0.365762653006271	0		291	INTU	0	0.307235967557294	0								291	KCNMA1	0	0.302194018589052	0		291	DNAJB11	0	0.334682965789352	0		291	MEGF101	0	0.25686053220939	0		291	EGR2	0	0.263678668401154	0		291	NRN11	0	0.259251229882932	0
292	PAX6	0	0.362366074699631	0		292	TEX9	0	0.305889927082145	0								292	KIDINS220	0	0.301735427925969	0		292	RIOK3	0	0.333888265512984	0		292	RPS4X	0	0.2561549782924	0		292	FKBP103	0	0.26241633347861	0		292	ABHD6	0	0.258845447801837	0
293	TFDP2	0	0.3618972811321	0		293	LYN	0	0.305801333739626	0								293	TSHZ21	0	0.301513633537699	0		293	FAM63B	0	0.333672280423175	0		293	JAM21	0	0.255984990583093	0		293	TET11	0	0.261830638220541	0		293	CCNI	0	0.258680536591086	0
294	MMS22L	0	0.361524433251531	0		294	ACTN1	0	0.305538021347947	0								294	RFPL1S	0	0.301384334533599	0		294	C1orf63	0	0.333451298367097	0		294	RPS27	0	0.25597174194314	0		294	PMP221	0	0.260142231469908	0		294	CAMK4	0	0.258392319993092	0
295	GEN1	0	0.36099855423369	0		295	RPE65	0	0.304981010540654	0								295	SH3BP5	0	0.300819501312865	0		295	RARS	0	0.333444221878296	0		295	RPSA	0	0.255835767234426	0		295	CP1	0	0.26003301773489	0		295	OCIAD21	0	0.256261882120696	0
296	RPS6	0	0.357825835032075	0		296	COL11A1	0	0.304894612128881	0								296	TMEM14A	0	0.299841422564603	0		296	DCAF13	0	0.333262056750427	0		296	ANP32B1	0	0.254589553528672	0		296	RGS20	0	0.259818393853383	0		296	SEMA3C	0	0.25600379924376	0
297	PRKDC	0	0.35637226314708	0		297	IQCG	0	0.303264266719707	0								297	GDAP1	0	0.298897205714229	0		297	OSBP	0	0.332934932072092	0		297	DHCR24	0	0.254351645038408	0		297	ERBB2IP	0	0.259524616767005	0		297	AGAP1	0	0.255239581751265	0
298	PAICS	0	0.354701756539499	0		298	TSPAN3	0	0.303112650352377	0								298	NCAM1	0	0.297295530974392	0		298	DNAJC1	0	0.332854759240127	0		298	TMX11	0	0.254136389542296	0		298	ACBD5	0	0.25864219292134	0		298	YWHAB1	0	0.254634841179569	0
299	DCXR	0	0.354202383701557	0		299	DNALI1	0	0.302573216253085	0								299	TXN	0	0.296448932525647	0		299	GTPBP4	0	0.332627198526842	0		299	YBX32	0	0.253984157858921	0		299	WNT3	0	0.258517311967307	0		299	TTC9B1	0	0.253595084140115	0
300	SAE1	0	0.35126888012117	0		300	PMP22	0	0.302272538474411	0								300	MMD	0	0.296188044799756	0		300	OSER1	0	0.332246187909513	0		300	FUT9	0	0.253356574169352	0		300	PLCE11	0	0.25816048135066	0		300	NLGN1	0	0.252825528877193	0
301	LHX2	0	0.351154455797171	0		301	LGALS3	0	0.302044661429982	0								301	ATL1	0	0.294834925233332	0		301	SHMT2	0	0.332176405082216	0		301	VEPH1	0	0.252990187505085	0		301	ST51	0	0.257469565922237	0		301	DACT1	0	0.251703270349935	0
302	HNRNPAB	0	0.349456647851842	0		302	NPHP1	0	0.301996603146462	0								302	RCAN3	0	0.294775958208528	0		302	NANS	0	0.331317275435294	0		302	PLAGL1	0	0.252904027487852	0		302	GDPD21	0	0.25594823304683	0		302	ATAT1	0	0.250802443055424	0
303	NMU	0	0.349082716635334	0		303	IFI6	0	0.301740143647299	0								303	ETFB1	0	0.294185969250698	0		303	TAF7	0	0.33026993978489	0		303	NOTCH2NL	0	0.252753473971315	0		303	BTBD17	0	0.255837731445616	0		303	TMEM57	0	0.250198329333765	0
304	MPHOSPH9	0	0.348891382791412	0		304	LINC00998	0	0.301543933238981	0								304	ATP6V0E2	0	0.294114215295812	0		304	MED10	0	0.329653718325124	0		304	GMNN1	0	0.252706629521847	0		304	ATP6V0E11	0	0.254989166821276	0
305	EMX2	0	0.346805498190277	0		305	LMAN1	0	0.301353758524264	0								305	SEPT3	0	0.294017484787795	0		305	PPAPDC1B	0	0.329386837918379	0		305	CENPU1	0	0.252669330005203	0		305	MAP7D3	0	0.254934264143947	0
306	PTMA	0	0.345627187730872	0		306	TM4SF1	0	0.300871317769679	0								306	TTC9B	0	0.293174577641551	0		306	GOLGA5	0	0.328444761794833	0		306	LIPG	0	0.251850715276658	0		306	C3orf581	0	0.254335921785872	0
307	SMOC1	0	0.345487239145254	0		307	TPPP3	0	0.300778573561902	0								307	CAMTA1	0	0.292592507929743	0		307	NSRP1	0	0.328417954046905	0		307	ANGPTL1	0	0.251483307870953	0		307	ABCA1	0	0.254283567340166	0
308	NUDT1	0	0.344477698128485	0		308	LINC01088	0	0.300185529053477	0								308	CXXC4	0	0.292036093678613	0		308	PPIG	0	0.328269814766472	0		308	TNIP1	0	0.250547100112417	0		308	EMC21	0	0.254141813733384	0
309	GINS1	0	0.34419961836631	0		309	PPAP2B	0	0.300020914218684	0								309	RAC3	0	0.291312272349065	0		309	SRPRB	0	0.327668016422576	0		309	EGR11	5.2445044247561e-253	0.293074407766383	1.15887814273836e-248		309	RHOC1	0	0.253129696787232	0
310	KIF20A	0	0.343493043804847	0		310	ACADVL	0	0.2999044925169	0								310	ELAVL4	0	0.291212663117099	0		310	SRSF5	0	0.327642929993632	0		310	FTL1	2.65071137783163e-109	0.254455457450133	5.85727693159454e-105		310	LRRC581	0	0.253085597476407	0
311	PFN1	0	0.343213026347901	0		311	HSPB8	0	0.299048331687706	0								311	TMEM160	0	0.290458550503121	0		311	SNHG7	0	0.327540228151946	0								311	CCNL12	0	0.252542940257041	0
312	GLI3	0	0.343046374489317	0		312	NEBL	0	0.298326043714568	0								312	CACNA2D2	0	0.290444834981298	0		312	CHD2	0	0.327404851701861	0								312	SEMA5B	0	0.252308956767122	0
313	MGME1	0	0.34293522303558	0		313	CD164	0	0.297711801356799	0								313	GABRA3	0	0.290405808061981	0		313	SAP18	0	0.327262316263947	0								313	TPBG1	0	0.252224821834613	0
314	HEY1	0	0.342779604175951	0		314	PTPLAD1	0	0.297210091427739	0								314	KIF3B	0	0.290293761852702	0		314	SPRY2	0	0.32700846439619	0								314	HLA-B1	0	0.252116075570724	0
315	JADE1	0	0.342672737853791	0		315	COL9A2	0	0.296233268517225	0								315	CHL1	0	0.289688785317705	0		315	LACTB2	0	0.326641967072564	0								315	KCNN3	0	0.251455074676753	0
316	CMC2	0	0.342496650255278	0		316	ANGPTL4	0	0.295731724361657	0								316	HSP90AA1	0	0.289057944918263	0		316	CDKN2AIP	0	0.325685495596672	0								316	FIBIN	0	0.251373385807767	0
317	ARHGAP11B	0	0.341624702617378	0		317	RDX1	0	0.295177738599382	0								317	CACNA2D1	0	0.288301435678633	0		317	POLE3	0	0.325069643719513	0								317	FAM181A	0	0.251191378957398	0
318	HMGA2	0	0.340400947173129	0		318	HMGN51	0	0.294712377832455	0								318	CLTB	0	0.287692242475421	0		318	DDX55	0	0.323500784298168	0								318	DAG1	0	0.250882774672512	0
319	NEDD1	0	0.339162605193485	0		319	PAM	0	0.294527809911371	0								319	ELOVL4	0	0.287380189941213	0		319	STT3A	0	0.321044103515525	0								319	GINM11	0	0.250091429661692	0
320	MIS18A	0	0.338473089470985	0		320	MAGT1	0	0.293289505456957	0								320	CALB11	0	0.287362469843453	0		320	SCAF112	0	0.320669116386503	0								320	LINC00461	2.85440679633538e-291	0.290770417297286	6.30738269786229e-287
321	GLO1	0	0.337021726283321	0		321	C1orf54	0	0.292956179807436	0								321	LIN7B	0	0.28715222400933	0		321	SRRM1	0	0.320401676303031	0								321	IGFBP21	2.93434183825638e-268	0.392400534002173	6.48401515999513e-264
322	TMEM97	0	0.335601512282536	0		322	TNC	0	0.292771833122259	0								322	PCP4L11	0	0.286067711310408	0		322	NPRL2	0	0.320374600538088	0								322	DDIT41	1.25931222442607e-266	0.353074932298659	2.78270222231429e-262
323	SEPT11	0	0.33493414563363	0		323	BHLHE40	0	0.291986340024444	0								323	PTPRN	0	0.284671689222611	0		323	TMED2	0	0.320026190979831	0								323	PCDH101	2.19687512691136e-266	0.260850218416324	4.85443496793603e-262
324	CCDC109B	0	0.334895883121809	0		324	PDIA6	0	0.291353150464512	0								324	CA10	0	0.28392912125834	0		324	SNHG9	0	0.319888632689112	0								324	ANKS1B	2.39158734202914e-260	0.269505914172473	5.28469054968179e-256
325	RAB13	0	0.334763990213097	0		325	EYA4	0	0.291070134813289	0								325	LONRF2	0	0.283917687517412	0		325	TARS	0	0.319701030557401	0								325	JUNB1	5.46562710726105e-251	0.258950913595811	1.20773962189148e-246
326	ILF2	0	0.331890342792018	0		326	KLHDC8B	0	0.290700456805852	0								326	SMAP1	0	0.282938355000155	0		326	CREB3	0	0.319287285565908	0								326	HSP90B13	1.73093940764501e-250	0.264831259259755	3.82485680907318e-246
327	GAS1	0	0.329350311727956	0		327	ENKUR	0	0.290464296460837	0								327	SMARCA1	0	0.282413279732105	0		327	DDX42	0	0.31898211835713	0								327	JUN2	8.40665844031844e-245	0.391130985863596	1.85761931555717e-240
328	CDC25C	0	0.328950104109014	0		328	SLC7A11	0	0.29039248498708	0								328	MT-ND6	0	0.282258349708145	0		328	SSR1	0	0.318457042269007	0								328	IER21	2.47013215365492e-242	0.28302636649694	5.45825101993129e-238
329	CDT1	0	0.328835598023236	0		329	DNPH1	0	0.28922236998514	0								329	DZIP3	0	0.281996385157134	0		329	ASCC3	0	0.317742300877567	0								329	HILPDA1	8.46418714735823e-227	0.301795656384672	1.87033143395175e-222
330	ACTL6A	0	0.328329948660882	0		330	TNFRSF12A	0	0.289033239664323	0								330	KIF1A	0	0.280586745475288	0		330	NOP56	0	0.317234336171066	0								330	MALAT12	1.04035087582077e-225	0.354538119826789	2.29886333030115e-221
331	TCF12	0	0.327965686309496	0		331	ST5	0	0.288548498423555	0								331	ATP6AP2	0	0.27925989544964	0		331	PNP	0	0.315757662845171	0								331	WSB1	1.73693526345507e-223	0.337593419604282	3.83810585165667e-219
332	SNRPF	0	0.327452256996747	0		332	VIPR2	0	0.288403129456141	0								332	SNAP91	0	0.279001782991129	0		332	SON	0	0.31555666774623	0								332	BNIP32	4.23126534144533e-207	0.477177178897253	9.34982702499174e-203
333	RPS20	0	0.326188783241574	0		333	SPAG16	0	0.288007283166967	0								333	PIK3R3	0	0.278970673546204	0		333	SURF4	0	0.315426207350095	0								333	FAM162A2	2.81405944224469e-136	0.370009523610754	6.21822714952809e-132
334	HIST2H2AC	0	0.324730068102785	0		334	IER3	0	0.287551533410831	0								334	RUFY3	0	0.278770250825965	0		334	PPP1R15B	0	0.315215644205325	0								334	STC21	3.21480899362905e-111	0.273362241504566	7.10376343322212e-107
335	LMNB2	0	0.323812906351914	0		335	SESN3	0	0.28745292617871	0								335	DYNLT3	0	0.278609681736875	0		335	TAX1BP1	0	0.313633573603848	0								335	CPE	8.85001137998708e-98	0.255886363450188	1.95558701463575e-93
336	HAUS8	0	0.32221466196164	0		336	BDH2	0	0.287335879467915	0								336	FAM177A1	0	0.277908753651231	0		336	HIST1H2BK	0	0.312270049660512	0								336	IGFBP52	2.27772683943297e-80	0.262345920200532	5.03309299709504e-76
337	DCP2	0	0.321227896363406	0		337	IRF1	0	0.286817330318165	0								337	NRXN1	0	0.277714958558232	0		337	ETF1	0	0.312006562125948	0								337	XIST1	2.08492192895484e-31	0.349690713308624	4.60705198641152e-27
338	FAM111A	0	0.320882986856608	0		338	TJP1	0	0.285844487975795	0								338	TCEAL3	0	0.277499150875506	0		338	BTAF1	0	0.311171261844768	0
339	RAD18	0	0.320745189744742	0		339	DKK3	0	0.285273857252177	0								339	MYCBP2	0	0.277196578783031	0		339	WDR43	0	0.310975764500354	0
340	EXOSC9	0	0.320726817325469	0		340	ALDH9A1	0	0.284262939615133	0								340	SLC7A14	0	0.276013133753482	0		340	FAF2	0	0.310926908480919	0
341	CDC6	0	0.320266487133261	0		341	SPRY1	0	0.284114014731362	0								341	KIAA2022	0	0.276008133514908	0		341	WDR74	0	0.310882076783923	0
342	EEF1D	0	0.319523327711067	0		342	TMEM170A	0	0.282830291716763	0								342	TSC22D3	0	0.275604431546686	0		342	NEU1	0	0.309904135417852	0
343	MAGI1	0	0.318827211484593	0		343	MCL1	0	0.281147505661287	0								343	CDKL2	0	0.275275370070572	0		343	USO1	0	0.309557499751705	0
344	RFC1	0	0.318294414890298	0		344	IL6ST	0	0.280586278607659	0								344	SGIP1	0	0.275239838215403	0		344	TSR1	0	0.30893735147507	0
345	SPA17	0	0.317880249270863	0		345	PDIA4	0	0.278030964224023	0								345	SEPT6	0	0.273194984128441	0		345	PTRH2	0	0.308736525658659	0
346	UACA	0	0.317516548938317	0		346	RHOC	0	0.277769842175038	0								346	EIF4G2	0	0.273098225255795	0		346	UTP6	0	0.30865354162395	0
347	CDC45	0	0.316736653115262	0		347	MESDC2	0	0.27723925696413	0								347	SEMA3E	0	0.273039638690068	0		347	RBM27	0	0.308338523919686	0
348	SNRPE	0	0.316434299088131	0		348	SERPINE2	0	0.276395879286991	0								348	HSBP1	0	0.272866491220271	0		348	IER2	0	0.308287761797996	0
349	SUZ12	0	0.316254401068405	0		349	COLGALT2	0	0.275917100660952	0								349	ATP5G3	0	0.272442925111232	0		349	NQO1	0	0.307997359852326	0
350	ANXA5	0	0.315716992090599	0		350	GPR98	0	0.275497409149294	0								350	COX7A2	0	0.272427312609365	0		350	SEC61B	0	0.30778979650788	0
351	CCDC14	0	0.315452738674334	0		351	SQSTM1	0	0.275085884947013	0								351	SLC38A1	0	0.269645269914764	0		351	FAM210A	0	0.307565835940001	0
352	PTBP1	0	0.314682452583765	0		352	TLN1	0	0.273748741332511	0								352	SAMD3	0	0.269241644229176	0		352	LRRC58	0	0.306454645704311	0
353	HIST1H2AJ	0	0.313942097414271	0		353	KDELR1	0	0.273700677230514	0								353	AMPH	0	0.268784228027421	0		353	METTL16	0	0.305989238189115	0
354	PPIA	0	0.313153366361261	0		354	ITIH5	0	0.273538696819976	0								354	COX17	0	0.267905909660908	0		354	BBX1	0	0.305666340947669	0
355	KIF5B	0	0.312733310618297	0		355	ITGB1	0	0.273258981076122	0								355	CLCN4	0	0.266686849556362	0		355	DPM1	0	0.3054498307313	0
356	EPB41L2	0	0.312379336137714	0		356	TAGLN2	0	0.27322879192724	0								356	SRRM31	0	0.265844812019353	0		356	FGFR1OP2	0	0.305394616510376	0
357	CARHSP1	0	0.312374186810649	0		357	GINM1	0	0.273035898748587	0								357	KIF21B	0	0.265348257757384	0		357	FKBP101	0	0.305339397846443	0
358	CBX3	0	0.310575969442847	0		358	EDNRB	0	0.272911186534574	0								358	NDUFB1	0	0.265154170865219	0		358	ESCO1	0	0.304730229581084	0
359	TK1	0	0.30947024054739	0		359	TMEM14C	0	0.27243469545053	0								359	ATCAY	0	0.265034194204891	0		359	RANBP2	0	0.30441534712502	0
360	DLL1	0	0.308780412005726	0		360	LGALS3BP	0	0.270660485752451	0								360	CYCS	0	0.264531798126858	0		360	ARID5B1	0	0.303946051682097	0
361	CEP128	0	0.30871503546793	0		361	COMT	0	0.270428000322516	0								361	NSF	0	0.264363653128933	0		361	TRIP11	0	0.303794539539453	0
362	ANAPC11	0	0.308633073819362	0		362	BOC	0	0.269805347819645	0								362	ATP6V1G2	0	0.264288838575318	0		362	COPA	0	0.303379244113284	0
363	LIMA1	0	0.308618237177083	0		363	GLUD1	0	0.268901324379091	0								363	LHX11	0	0.264140211832992	0		363	ALG2	0	0.302809428798021	0
364	RPLP0	0	0.308313836802597	0		364	CD59	0	0.268814913572778	0								364	TSPYL4	0	0.263992995037014	0		364	ERLEC1	0	0.302619155925869	0
365	SHFM1	0	0.307890473264492	0		365	CTNNAL11	0	0.268225026257078	0								365	GNB1	0	0.263831485610776	0		365	NAMPT	0	0.302480302726225	0
366	MDK	0	0.307213737556816	0		366	SASH1	0	0.267734449462945	0								366	OXCT1	0	0.263391109639005	0		366	C1orf43	0	0.301824452803641	0
367	PSMC3	0	0.306648477491389	0		367	VGLL4	0	0.267282470163098	0								367	PLEKHB2	0	0.26334704925892	0		367	SDF2L1	0	0.301649872093829	0
368	NUDCD2	0	0.306314393534131	0		368	BAMBI	0	0.267203986529111	0								368	CA11	0	0.263100259136394	0		368	RLF	0	0.301524403356492	0
369	E2F8	0	0.306019753884253	0		369	COL21A1	0	0.266638774906455	0								369	COX6C	0	0.261031596049079	0		369	EIF2A	0	0.300303869402318	0
370	CCDC150	0	0.305999225306814	0		370	HDLBP	0	0.265949682887229	0								370	ODF2L	0	0.260318185598697	0		370	MED29	0	0.300222080213874	0
371	PHIP	0	0.305955176714992	0		371	ABLIM1	0	0.265653988638147	0								371	ARPC5	0	0.259554496766765	0		371	GBE1	0	0.299913668691037	0
372	TMEM106C	0	0.30575023412999	0		372	IQGAP2	0	0.265107006855495	0								372	SMIM18	0	0.258611327763556	0		372	TMEM87A	0	0.299728959759377	0
373	MYBL1	0	0.304845192572045	0		373	METRN	0	0.265061853612528	0								373	LPHN3	0	0.25839735890604	0		373	ARFGAP3	0	0.299696600312729	0
374	PSMC3IP	0	0.30469929063639	0		374	DDIT3	0	0.264986052979948	0								374	SH3GL3	0	0.258282694063353	0		374	SSR4	0	0.299031311900921	0
375	HNRNPUL1	0	0.304040591997003	0		375	VWA3A	0	0.26469929037652	0								375	DNM1	0	0.258114024843565	0		375	PMM2	0	0.298655272337889	0
376	ECI1	0	0.301754794832472	0		376	CRISPLD1	0	0.264693785751711	0								376	DYNC1I1	0	0.258040489811063	0		376	TBC1D23	0	0.298601042308036	0
377	TRIM59	0	0.300905885059044	0		377	MAP3K19	0	0.264591364167054	0								377	RGS2	0	0.257992216782732	0		377	NHP2L1	0	0.298300494095175	0
378	SMARCC1	0	0.300131617485406	0		378	RAB11FIP1	0	0.264475311265829	0								378	VDAC1	0	0.257919742437011	0		378	N4BP2L2	0	0.297618053914609	0
379	PA2G4	0	0.29995076850832	0		379	UTRN1	0	0.264474009126843	0								379	DAAM1	0	0.25771229956781	0		379	SELM1	0	0.297401674759464	0
380	CENPO	0	0.299907666033125	0		380	DAB2	0	0.264073320599833	0								380	WSB2	0	0.25702571914832	0		380	UBXN41	0	0.29727341089514	0
381	ERH	0	0.299130316334967	0		381	PARP14	0	0.264019516285163	0								381	DYNLRB1	0	0.256652280849551	0		381	PRDX4	0	0.297236365351749	0
382	TOPBP1	0	0.299011889876519	0		382	HSPD1	0	0.263997472144549	0								382	USMG5	0	0.255917993771015	0		382	PRPF6	0	0.296920691472087	0
383	SRI	0	0.298819323497233	0		383	CNKSR3	0	0.263449616693579	0								383	DKK31	0	0.255832444108976	0		383	RP11-620J15.3	0	0.296765972414336	0
384	RCC1	0	0.297667806275502	0		384	OLFM3	0	0.26324641423375	0								384	SOBP	0	0.255282071694283	0		384	UTP3	0	0.2964001144792	0
385	ILF3	0	0.297403172009667	0		385	BTG2	0	0.262818096695444	0								385	PRKAR1A	0	0.255165303135032	0		385	TCP1	0	0.29499810068925	0
386	SNRPD3	0	0.297095046832716	0		386	SOX6	0	0.261198294479874	0								386	CADM3	0	0.255048565388758	0		386	POLR2A	0	0.294257766816795	0
387	WDR34	0	0.295044588419614	0		387	RDH10	0	0.261138278857611	0								387	ARL4C	0	0.255013733019021	0		387	CCNK	0	0.293992514893695	0
388	NEIL3	0	0.294898760802198	0		388	COBLL1	0	0.260864343980506	0								388	LGI2	0	0.254997657669891	0		388	TRIAP1	0	0.292854292257401	0
389	HNRNPK	0	0.2943348282569	0		389	UBXN4	0	0.260857688028605	0								389	PTPRO	0	0.254480603662124	0		389	CARS	0	0.292342326143858	0
390	NSMCE4A	0	0.293938532985046	0		390	TEAD11	0	0.260533717096989	0								390	PRKCB	0	0.254041548078105	0		390	SF3A3	0	0.291645475680147	0
391	KPNB1	0	0.293883697421604	0		391	KRT18	0	0.260237595921318	0								391	PCDH7	0	0.253724647909331	0		391	UNC5B	0	0.291292377018955	0
392	TGIF2	0	0.29371683154828	0		392	TMED10	0	0.259759056024774	0								392	REEP5	0	0.253201712340787	0		392	RP11-220I1.1	0	0.29051569714767	0
393	EXO1	0	0.293714269202505	0		393	WASF2	0	0.259436441321992	0								393	APOO	0	0.253154595832535	0		393	BNIP3L	0	0.29050246540502	0
394	BRD8	0	0.293221421521462	0		394	SELM	0	0.258728380496862	0								394	SOGA3	0	0.252877597437846	0		394	CCNG1	0	0.290197473938143	0
395	HAUS6	0	0.292312005720147	0		395	OSBPL1A	0	0.257624905827554	0								395	C22orf42	0	0.252809235777873	0		395	BHLHE401	0	0.289391513604169	0
396	DDX11	0	0.291257791170762	0		396	GEM	0	0.256744366780087	0								396	TUBB2B	0	0.252375211150299	0		396	GPT2	0	0.289276826101751	0
397	HSPB11	0	0.290315523549217	0		397	CTSD	0	0.256692800289278	0								397	ZC2HC1A	0	0.251222473294994	0		397	SRA1	0	0.289195008131171	0
398	NONO	0	0.289657141729821	0		398	STXBP3	0	0.256068668815942	0								398	PITHD1	0	0.250664151342724	0		398	PRPF3	0	0.289047755245647	0
399	RPLP1	0	0.289627088176755	0		399	FGFR2	0	0.255240619099949	0								399	KIF3C	0	0.250376642747759	0		399	SERTAD1	0	0.288685544189008	0
400	FBLN1	0	0.28934429738618	0		400	RBMS1	0	0.25492939666169	0								400	NR2F21	4.94869672075457e-307	0.260624695650924	1.09351351438514e-302		400	LAMTOR3	0	0.288563820488616	0
401	HSP90B1	0	0.28912493793347	0		401	LPAR1	0	0.25487503626599	0								401	MTRNR2L1	2.73533704890703e-288	0.502759937072075	6.04427427696985e-284		401	ARCN1	0	0.287715291980572	0
402	HNRNPF	0	0.289115280752724	0		402	ZIC2	0	0.253422427503823	0								402	RUNX1T1	2.14773654303306e-271	0.255973669725413	4.74585343914015e-267		402	CHCHD7	0	0.287261668671427	0
403	CHRDL1	0	0.288734808528124	0		403	LRRN2	0	0.25324773184812	0								403	MT-ND4	2.99334291819179e-240	0.396730153598264	6.61438984632841e-236		403	LRRC59	0	0.287039660192452	0
404	TMEM237	0	0.28811511091023	0		404	SAMD5	0	0.253218515198801	0								404	MT-CO2	1.07565010931234e-236	0.378113744136106	2.37686404654747e-232		404	LARP6	0	0.287036755337126	0
405	NDUFA6	0	0.287758419871575	0		405	GRIK1	0	0.252995888709172	0								405	MT-ATP8	9.03967324940943e-235	0.35304653014261	1.997496597922e-230		405	SEC24D	0	0.286801664719635	0
406	CCNF	0	0.287451304379247	0		406	CIB1	0	0.252690051071444	0								406	MT-ND4L	4.51171272223082e-208	0.385998027548188	9.96953160231344e-204		406	NUDT21	0	0.286657237310356	0
407	NFIC	0	0.286969964037954	0		407	TSPAN6	0	0.252522225670607	0								407	MT-CYB	4.65675894886608e-202	0.378060205313115	1.02900402493094e-197		407	NUCB2	0	0.285847661619637	0
408	MSH6	0	0.285545995382444	0		408	FAM129A	0	0.252226295493364	0								408	MT-ATP6	4.17188595205124e-194	0.356644731668053	9.21861638824763e-190		408	SH3BGR	0	0.28580130917198	0
409	GGCT	0	0.284766568343017	0		409	GPC3	0	0.251076544061764	0								409	MT-CO3	1.17302105697652e-160	0.303395805673802	2.59202462960101e-156		409	SEC63	0	0.285119595986007	0
410	PPDPF	0	0.284167821676936	0		410	VASN	0	0.250162787481263	0								410	NNAT1	2.16665609202551e-148	0.297774592288181	4.78765996654877e-144		410	SLU7	0	0.28488236444087	0
411	LRR1	0	0.284065242577841	0		411	PCP4	1.4795716756294e-295	1.0249997699598	3.2694095316383e-291								411	KCNQ1OT11	2.41487598673763e-142	0.28942881847524	5.33615146789415e-138		411	METTL12	0	0.284360312130181	0
412	E2F3	0	0.283402938081314	0		412	EFNA5	1.38674660553249e-294	0.307053607531136	3.06429397424515e-290														412	ARL5B	0	0.282657155537092	0
413	G3BP1	0	0.283214514626515	0		413	EGR1	8.19535403195909e-291	0.449671417199544	1.810927380442e-286														413	CIR1	0	0.281526266530354	0
414	NCAPD3	0	0.282951561348997	0		414	AQP4	2.26781507332639e-283	0.420534007699034	5.01119096752933e-279														414	UTP11L	0	0.281429546328085	0
415	HMGXB4	0	0.282779808522484	0		415	TTR	1.34863781357293e-277	3.79255842958304	2.98008497665211e-273														415	ZFAND2A	0	0.280897891759034	0
416	CTDSPL2	0	0.282103729558875	0		416	JUNB	9.99209024018247e-273	0.254402754760671	2.20795218037312e-268														416	EBNA1BP2	0	0.279983027592322	0
417	STAG2	0	0.278971233441073	0		417	FEZ2	1.18738906597796e-268	0.291730775217709	2.62377361909149e-264														417	TM9SF2	0	0.278579047514523	0
418	ANKRD32	0	0.27834335232183	0		418	FOSB	2.43885184934638e-268	0.360006615477454	5.38913093150069e-264														418	WARS	0	0.278285884384284	0
419	PHF19	0	0.277367976004442	0		419	NR2F1	1.59795106197669e-266	0.40028898974005	3.53099246164989e-262														419	ATP6V0E1	0	0.278060046709299	0
420	TMX1	0	0.276754462690474	0		420	SLC16A10	9.36391941929676e-265	0.285670509053888	2.06914527408201e-260														420	CLCN3	0	0.277820001929659	0
421	SFPQ	0	0.275978301323936	0		421	RPS27L	1.32090470887441e-262	0.251274628435887	2.91880313519979e-258														421	MRPL18	0	0.276904014210221	0
422	PPP2R5C	0	0.275484513310165	0		422	QKI	1.26212388100339e-247	0.318876672687432	2.78891513985319e-243														422	C1orf109	0	0.276851163118713	0
423	RHOBTB3	0	0.275432217825221	0		423	NFIA	6.62141966080931e-214	0.337360726828708	1.46313510244903e-209														423	AARS	0	0.276542331167027	0
424	ZNF93	0	0.274843561207717	0		424	CCNL1	3.91814355236642e-213	0.264127490022938	8.65792180766409e-209														424	ZDBF2	0	0.276490287367346	0
425	FBL	0	0.273013802609674	0		425	GOLGB1	3.8602763594102e-207	0.298876893184907	8.53005267138871e-203														425	TM9SF3	0	0.275921198011977	0
426	HNRNPH1	0	0.272938520011554	0		426	FOS	2.90623323593203e-193	0.446202491515687	6.42190358143901e-189														426	IMPDH2	0	0.27561492803511	0
427	DNA2	0	0.272900050764023	0		427	PEA15	4.58324447919855e-181	0.250771626455968	1.0127595325685e-176														427	POLR2C	0	0.275540490543478	0
428	MRPL51	0	0.272608217376009	0		428	RPL41	5.4263954354565e-177	0.328237361837489	1.19907059937282e-172														428	JMY	0	0.275404781070199	0
429	POU3F2	0	0.272276525835757	0		429	RPS61	3.470218551558e-164	0.421668889169548	7.66814193337772e-160														429	CHD1	0	0.27521825058862	0
430	HMGN1	0	0.272103104861682	0		430	EEF1A1	6.36150581967878e-153	0.271826523576512	1.40570194097442e-148														430	SCNM1	0	0.275185275373521	0
431	HNRNPH3	0	0.271906385208858	0		431	TIMP2	9.77756213671934e-143	0.275291389176061	2.16054790535087e-138														431	WBSCR22	0	0.274492828753964	0
432	ZNF43	0	0.271828254328588	0		432	TPT1	5.00905165499203e-122	0.299807472828653	1.10685014420359e-117														432	DDX50	0	0.274065177512895	0
433	REST	0	0.271756103438024	0		433	RPL13A	7.53087010768226e-114	0.326245141263615	1.66409636769455e-109														433	LMNA1	0	0.273758991808344	0
434	SYNCRIP	0	0.271298872738932	0		434	MTRNR2L13	1.62848230278628e-110	0.388570675690544	3.59845734446683e-106														434	ZNF622	0	0.273362257014464	0
435	CRNDE	0	0.269788729392225	0		435	IGF1	2.23699950580479e-108	0.404639373244235	4.94309780797684e-104														435	GORASP2	0	0.273045845298887	0
436	CENPA	0	0.269555345738279	0		436	JUN	8.92728116886978e-98	0.250837232239343	1.97266131988515e-93														436	SGCG	0	0.272964314023885	0
437	C19orf48	0	0.269298553829811	0		437	RPL12	7.86924237846956e-97	0.309381097169331	1.73886648837042e-92														437	EIF2S1	0	0.272929266282512	0
438	SRSF7	0	0.2692856920736	0		438	ALCAM	6.81852105609797e-78	0.264158809427037	1.50668859776597e-73														438	C1orf52	0	0.272495735040265	0
439	DMRTA2	0	0.268707096045833	0		439	GABBR2	6.65086323605404e-75	0.486080040457332	1.46964124927086e-70														439	ILF3-AS1	0	0.27211006357927	0
440	SAP30	0	0.267506076586065	0		440	RPS12	1.31746320470174e-59	0.274662643806243	2.91119844342944e-55														440	LAMTOR5	0	0.271935090376497	0
441	RALY	0	0.267242897305338	0		441	LPL	5.64473675727078e-47	0.377530314964059	1.24731748125412e-42														441	CAMLG	0	0.271913308306089	0
442	MSH2	0	0.267075244764682	0		442	MTRNR2L12	4.8702911128991e-17	0.262698516615316	1.07618822721731e-12														442	OAZ1	0	0.271752893214865	0
443	GINS4	0	0.266848428050321	0																				443	THUMPD1	0	0.27152193154687	0
444	SNRPA	0	0.266806537739507	0																				444	CEP85L	0	0.27090940585884	0
445	U2AF1	0	0.266643538029172	0																				445	FAM96B	0	0.270757916018624	0
446	CEP78	0	0.266599762567786	0																				446	HSPA13	0	0.27045213276933	0
447	TEAD1	0	0.26561836176115	0																				447	LSM31	0	0.27003358385572	0
448	ENY2	0	0.265068001218606	0																				448	CCDC174	0	0.269353374435727	0
449	XRCC6	0	0.264735977686623	0																				449	LZTFL1	0	0.269035867959568	0
450	TTF2	0	0.264555522584908	0																				450	GAR1	0	0.268640444996814	0
451	FAM60A	0	0.264045249041952	0																				451	CSTB	0	0.268589054625098	0
452	TRIP13	0	0.26391367005701	0																				452	MCEE	0	0.268386290544936	0
453	CLIC1	0	0.263765455998602	0																				453	NXT1	0	0.26784938088336	0
454	LSM3	0	0.263503531071277	0																				454	CHORDC1	0	0.267642827945568	0
455	HMG20B	0	0.263234186680768	0																				455	P4HA2	0	0.267144018733215	0
456	UTRN	0	0.263064950842131	0																				456	RORA1	0	0.267106473388578	0
457	HNRNPDL	0	0.262681353414709	0																				457	MKNK2	0	0.26678636454416	0
458	SEPHS1	0	0.262011729561675	0																				458	COQ10B	0	0.26649773020211	0
459	MAD2L2	0	0.261696612978962	0																				459	SDHD	0	0.26641417652369	0
460	MYO10	0	0.261657005360429	0																				460	ZMYM5	0	0.266372167757303	0
461	RNF168	0	0.261487882920677	0																				461	EIF2S3	0	0.266305586626365	0
462	YBX1	0	0.261195825264103	0																				462	CD441	0	0.266237884381677	0
463	MCM8	0	0.261099612864863	0																				463	SLC30A5	0	0.265404565950401	0
464	HNRNPA0	0	0.260994249664559	0																				464	PIK3C2A	0	0.265156611704752	0
465	NME4	0	0.260590852291623	0																				465	PPFIA1	0	0.264555632398618	0
466	RBL1	0	0.260215237299703	0																				466	IFT20	0	0.264228380367617	0
467	CENPL	0	0.259617032989084	0																				467	UBC	0	0.264013404393746	0
468	LDHB	0	0.259597932859094	0																				468	KLF4	0	0.263017361582226	0
469	CDCA4	0	0.259560951918437	0																				469	IER3IP1	0	0.262814080687072	0
470	CREB5	0	0.258609916082326	0																				470	TMEM38B	0	0.262803080762541	0
471	PARPBP	0	0.257974299561718	0																				471	TMEM50B	0	0.262655631756592	0
472	NAA38	0	0.257852210770865	0																				472	DPH3	0	0.262046069560035	0
473	DBI	0	0.257632868134751	0																				473	EIF3D	0	0.261861715260524	0
474	IQGAP1	0	0.257477664767722	0																				474	USPL1	0	0.261824992877123	0
475	RHOA	0	0.256922638432556	0																				475	MAFF1	0	0.261650527434609	0
476	FAM83D	0	0.256921672229612	0																				476	ULBP1	0	0.261574185529661	0
477	MAGOH	0	0.256630089657037	0																				477	PPP2R2A	0	0.261270660644679	0
478	PRKD3	0	0.255979475661957	0																				478	LARP1B	0	0.261143766779158	0
479	PHLDA1	0	0.255854561666809	0																				479	MAGEH1	0	0.260754539239082	0
480	GNG11	0	0.255525699903185	0																				480	PTP4A1	0	0.260739889782582	0
481	MYBL2	0	0.255064861586371	0																				481	SEC23B	0	0.260683611486627	0
482	KIAA1731	0	0.25450255079225	0																				482	CHPF	0	0.260094315416813	0
483	YEATS4	0	0.253544342380577	0																				483	RPS19BP1	0	0.259705948300901	0
484	TMA16	0	0.253476020772103	0																				484	ZFPL1	0	0.259384374550327	0
485	IGF2BP1	0	0.252774807035637	0																				485	DGUOK	0	0.2592858414182	0
486	EZR	0	0.251983387542204	0																				486	NEFH	0	0.257033422672015	0
487	DACH1	0	0.250958767330857	0																				487	BET1	0	0.256912188259791	0
488	SCAF11	0	0.250629228915952	0																				488	NUB1	0	0.256654415719462	0
489	ID4	1.736065314935e-278	0.255422733634922	3.83618352641188e-274																				489	THAP9-AS1	0	0.2562086508986	0
490	TMSB4X	5.72458788880341e-273	0.39862481612216	1.26496218578889e-268																				490	DNAJB2	0	0.255627326770934	0
491	ARL6IP1	1.6865769202236e-266	0.67340533280508	3.7268290206181e-262																				491	MED8	0	0.2549518599655	0
492	GAD2	6.03553184161752e-76	0.311771507084465	1.33367147104222e-71																				492	TIMMDC1	0	0.25315105720426	0
																								493	RPL21	0	0.252897706796369	0
																								494	RER1	0	0.252542281022906	0
																								495	RPN1	0	0.252464884962462	0
																								496	CCNT1	0	0.252357077798527	0
																								497	DDR2	0	0.252234467972817	0
																								498	ABCE1	0	0.251646302959052	0
																								499	TLN11	0	0.251630914936357	0
																								500	SNIP1	0	0.251607588157563	0
																								501	ARRDC3	0	0.251247996001456	0
																								502	NIFK	0	0.250937879225273	0
																								503	SCML1	0	0.250170254926175	0
																								504	RSRC2	1.26290233279284e-299	0.274311353799866	2.79063528477233e-295
																								505	HLA-C	2.15913496709586e-297	0.305136662557037	4.77104053679172e-293
																								506	ANKRD11	7.54315881080616e-296	0.287285785470916	1.66681180242384e-291
																								507	RBBP6	1.07558368417872e-295	0.363075985102002	2.37671726692973e-291
																								508	H1F0	8.23637107934939e-295	0.382877580156265	1.81999091740383e-290
																								509	PDIA31	3.07128845334927e-292	0.418839534436654	6.78662609536588e-288
																								510	PPIB	2.31028069586183e-286	0.358879944820827	5.10502725364588e-282
																								511	SCD	4.40180075484256e-284	0.439334432052063	9.7266591279756e-280
																								512	MT2A	1.20596156819799e-282	0.26194790467958	2.66481327724709e-278
																								513	HSP90AB1	2.69351621666608e-276	0.267523945449061	5.95186278396705e-272
																								514	BNIP3	1.80023998604957e-275	0.475583795005182	3.97799029717373e-271
																								515	FAU	1.17603928066238e-256	0.311309502537947	2.59869399847966e-252
																								516	MALAT11	8.24357194637371e-251	0.433660537762028	1.8215820929902e-246
																								517	CEP350	1.32355584607012e-241	0.277164557067881	2.92466135306115e-237
																								518	GPI	2.16605970591906e-236	0.290896775857522	4.78634213216936e-232
																								519	ENO1	7.31294872956221e-220	0.36094170840891	1.61594228077136e-215
																								520	S100A101	1.93057341388859e-188	0.271745280465432	4.26598807266961e-184
																								521	AKAP12	1.73436375717623e-184	0.543196622880438	3.83242359423232e-180
																								522	HSPA1A	2.10762190284779e-177	0.392514893499032	4.65721211872276e-173
																								523	FOSB1	1.84095043358394e-167	0.263232176091904	4.06794817309044e-163
																								524	VIM2	4.11298918850003e-167	0.334830601655705	9.08847220982852e-163
																								525	FAM162A	2.28242572822401e-162	0.361243216974241	5.0434761316566e-158
																								526	RPS13	6.85731869862633e-131	0.301350161454135	1.51526171283546e-126
																								527	JUN1	1.09718850872084e-130	0.261747614762999	2.42445744772044e-126
																								528	RPS5	1.82947115503222e-111	0.25833193717686	4.04258241127469e-107
																								529	PGK1	3.3076459969563e-96	0.263905799585387	7.30890535947435e-92
																								530	MAP1LC3B2	4.29165506451956e-85	0.449353616057247	9.48327019606887e-81
																								531	TCEAL71	4.09234190284967e-82	0.252493232050383	9.04284790272691e-78
																								532	HBD	6.5837619207783e-81	0.342494640272524	1.45481387163438e-76
																								533	JHDM1D-AS1	8.29217323559133e-77	0.371343241182477	1.83232151986862e-72
																								534	CDK11B	5.1177414994594e-54	0.294221891112874	1.13086733913554e-49
																								535	CTD-2521M24.8	2.72480766390908e-17	0.496683309581833	6.0210074949399e-13
																								536	IGFBP51	4.67855549137801e-09	0.358400697748459	0.00010338204069298
[truncated: 28 more columns]
