# Supplementary material for: Human tau mutations in cerebral organoids induce a progressive dyshomeostasis of cholesterol
Source: Stem Cell Reports. 2022 Aug 18;17(9):2127–40. doi: 10.1016/j.stemcr.2022.07.011 (PMC9481908; doi:10.1016/j.stemcr.2022.07.011)
Supplement: Table S2. GO categories enriched in cell population markers, related to Figure 1 — Results were obtained by performing GO enrichment analysis on the top 50 markers of each population [file mmc3.xlsx]

## Sheet: GO enrichment of marker genes
	NPC/RGC-cycling						Glia						IN						EN						NPC1						RGC						GPC						EN-P						IN-GE
	Term	Description	LogP	Log(q-value)	InTerm_InList		Term	Description	LogP	Log(q-value)	InTerm_InList		Term	Description	LogP	Log(q-value)	InTerm_InList		Term	Description	LogP	Log(q-value)	InTerm_InList		Term	Description	LogP	Log(q-value)	InTerm_InList		Term	Description	LogP	Log(q-value)	InTerm_InList		Term	Description	LogP	Log(q-value)	InTerm_InList		Term	Description	LogP	Log(q-value)	InTerm_InList		Term
	GO:0000280	nuclear division	-28.8447	-24.646	26/397		GO:0050673	epithelial cell proliferation	-8.26506	-4.0664	11/355		GO:0030902	hindbrain development	-5.32549	-1.44373	6/148		GO:0001508	action potential	-5.77197	-1.79073	6/124		GO:0006986	response to unfolded protein	-17.9721	-13.7735	15/171		GO:0030900	forebrain development	-6.93106	-2.88704	10/374		GO:0048709	oligodendrocyte differentiation	-9.37504	-5.40649	8/98		GO:0045664	regulation of neuron differentiation	-9.53832	-5.33966	15/644		GO:0021879
	GO:0006323	DNA packaging	-16.3976	-13.1532	14/169		GO:0031960	response to corticosteroid	-6.70305	-3.02468	7/143								GO:0050804	modulation of chemical synaptic transmission	-5.39555	-1.79073	9/429		GO:0036499	PERK-mediated unfolded protein response	-11.0502	-7.69665	6/18		GO:0061351	neural precursor cell proliferation	-6.64149	-2.88704	7/146		GO:0007420	brain development	-6.96636	-3.63549	13/717		GO:0021902	commitment of neuronal cell to specific neuron type in forebrain	-8.62694	-4.90541	4/7		GO:0007409
	GO:0007088	regulation of mitotic nuclear division	-15.1381	-11.9395	13/159		GO:0045596	negative regulation of cell differentiation	-6.62128	-3.02468	12/636														GO:0097193	intrinsic apoptotic signaling pathway	-8.28366	-5.0709	10/269		GO:0010721	negative regulation of cell development	-6.54177	-2.88704	9/312		GO:0061061	muscle structure development	-6.08949	-2.89083	11/582		GO:0001764	neuron migration	-5.13076	-2.23313	6/160		GO:1902866
	GO:1902850	microtubule cytoskeleton organization involved in mitosis	-13.9971	-10.9446	12/146		GO:0043062	extracellular structure organization	-5.67075	-2.42634	9/397														GO:0006457	protein folding	-8.0709	-4.95142	9/207		GO:0006614	SRP-dependent cotranslational protein targeting to membrane	-6.34813	-2.84844	6/99		GO:0001568	blood vessel development	-5.83425	-2.67699	11/618		GO:0050808	synapse organization	-4.59936	-1.84786	8/411		GO:0007389
	GO:0051383	kinetochore organization	-12.8394	-9.97652	7/21		GO:0048598	embryonic morphogenesis	-5.54246	-2.3438	10/531														GO:0031669	cellular response to nutrient levels	-6.45015	-3.46961	8/231		GO:0021915	neural tube development	-5.20983	-2.42852	6/155		GO:0051961	negative regulation of nervous system development	-5.60724	-2.51187	8/299								GO:0045666
	GO:0071824	protein-DNA complex subunit organization	-11.3067	-8.59937	12/245		GO:0001501	skeletal system development	-5.16545	-2.08074	9/458														GO:0071479	cellular response to ionizing radiation	-5.77565	-2.9572	5/68		GO:0071456	cellular response to hypoxia	-4.6925	-2.10395	6/191		GO:0048713	regulation of oligodendrocyte differentiation	-5.33211	-2.33757	4/38
	GO:0140013	meiotic nuclear division	-10.5701	-7.92773	10/157		GO:0071407	cellular response to organic cyclic compound	-5.11238	-2.06282	9/465														GO:0006446	regulation of translational initiation	-5.59241	-2.80873	5/74		GO:0007492	endoderm development	-4.29279	-1.91368	4/69		GO:0072089	stem cell proliferation	-4.63479	-1.79786	5/116
	GO:0034501	protein localization to kinetochore	-6.6956	-4.3358	4/18		GO:0030324	lung development	-5.02409	-2.02955	6/167														GO:0036500	ATF6-mediated unfolded protein response	-5.53973	-2.77243	3/10		GO:0035690	cellular response to drug	-4.26438	-1.89823	7/335		GO:0035914	skeletal muscle cell differentiation	-4.53296	-1.74928	4/60
	GO:0045931	positive regulation of mitotic cell cycle	-6.52234	-4.18102	7/152		GO:0001503	ossification	-4.9535	-2.01012	8/367														GO:0070482	response to oxygen levels	-4.92785	-2.23766	8/370		GO:2001235	positive regulation of apoptotic signaling pathway	-3.88095	-1.63653	5/167		GO:0001101	response to acid chemical	-4.45141	-1.70633	7/313
	GO:0000281	mitotic cytokinesis	-5.62183	-3.34225	5/73		GO:0007610	behavior	-4.47161	-1.69453	9/560														GO:0061077	chaperone-mediated protein folding	-4.68351	-2.08691	4/55		GO:0043114	regulation of vascular permeability	-3.86366	-1.62404	3/34		GO:0010996	response to auditory stimulus	-4.32539	-1.61809	3/24
	GO:0031145	anaphase-promoting complex-dependent catabolic process	-5.42432	-3.15509	5/80		GO:0010996	response to auditory stimulus	-4.32539	-1.60385	3/24																				GO:0009612	response to mechanical stimulus	-3.69536	-1.49671	5/183		GO:0001570	vasculogenesis	-4.24395	-1.57677	4/71
	GO:0006890	retrograde vesicle-mediated transport, Golgi to ER	-5.31955	-3.07029	5/84		GO:0043687	post-translational protein modification	-4.2808	-1.57769	7/333																				GO:0021983	pituitary gland development	-3.68427	-1.49213	3/39		GO:0030901	midbrain development	-3.99903	-1.36858	4/82
	GO:0031936	negative regulation of chromatin silencing	-4.96543	-2.758	3/15		GO:0043065	positive regulation of apoptotic process	-4.26116	-1.57769	9/596																				GO:0038066	p38MAPK cascade	-3.55744	-1.4041	3/43
	GO:0022412	cellular process involved in reproduction in multicellular organism	-3.67254	-1.54576	6/292		GO:2000027	regulation of animal organ morphogenesis	-4.21947	-1.57712	6/232
	GO:0007019	microtubule depolymerization	-3.49861	-1.38986	3/45		GO:0045785	positive regulation of cell adhesion	-4.09835	-1.49413	7/356
	GO:0051653	spindle localization	-3.41536	-1.31707	3/48
[truncated: 29 more columns]
