# Supplementary material for: Human tau mutations in cerebral organoids induce a progressive dyshomeostasis of cholesterol
Source: Stem Cell Reports. 2022 Aug 18;17(9):2127–40. doi: 10.1016/j.stemcr.2022.07.011 (PMC9481908; doi:10.1016/j.stemcr.2022.07.011)
Supplement: Table S3. Lists of differentially expressed genes in MAPT mutant versus control cells, related to Figures 2 and 3 — For differential gene expression analyses, the MAST test was used. Genes with Benjamini-Hochberg corrected p-values < 0.05 and logFC > 0.05 or < -0.05 are reported [file mmc4.xlsx]

## Sheet: Sheet1
	pyramidal neurons (EN-P)																														astrocytes (Ast)
	mature neurons heterozygous vs. ctrl						deep-layer neurons heterozygous vs. ctrl						upper-layer neurons heterozygous vs. ctrl						deep-layer neurons homozygous vs. ctrl						upper-layer neurons homozygous vs. ctrl						heterozygous vs. ctrl						homozygous vs. ctrl						unfiltered dataset, heterozygous vs. ctrl
		gene	p_val	avg_logFC	p_val_adj (BH)			gene	p_val	avg_logFC	p_val_adj (BH)			gene	p_val	avg_logFC	p_val_adj (BH)			gene	p_val	avg_logFC	p_val_adj (BH)			gene	p_val	avg_logFC	p_val_adj (BH)			gene	p_val	avg_logFC	p_val_adj (BH)			gene	p_val	avg_logFC	p_val_adj (BH)			gene	p_val	avg_logFC	p_val_adj (BH)
	1	MTRNR2L12	3.55758e-22	0.310746	7.86119e-18		1	MTRNR2L2	5.68535e-05	0.271006	0.0433204		1	MTRNR2L12	7.74051e-12	0.337163	3.72022e-08		1	MEG3	1.24027e-22	1.31169	7.83035e-20		1	XIST	8.57412e-29	1.18197	1.05257e-25		1	HMGCS1	5.02009e-19	0.445802	2.77322e-15		1	XIST	2.68955e-28	0.999074	2.97155e-24		1	HBD	2.49472e-46	0.650779	5.51258e-42
	2	MTRNR2L2	1.36218e-20	0.272348	1.50501e-16		2	MTRNR2L3	5.3852e-06	0.208676	0.00849976		2	MTRNR2L2	7.0931e-12	0.317299	3.72022e-08		2	XIST	8.37239e-27	1.0562	1.23336e-23		2	MEG3	6.40844e-20	1.01137	1.31118e-17		2	RSPO3	6.96188e-11	0.392666	2.02417e-08		2	NEUROD6	3.81389e-05	0.657104	0.000786886		2	NTS	6.94884e-11	0.362848	1.68735e-08
	3	MTRNR2L1	2.94655e-13	0.270942	3.52985e-10		3	AL592183.1	6.50264e-07	0.139029	0.00287378		3	MTRNR2L1	5.15997e-06	0.299902	0.00108174		3	CALB2	5.02606e-10	0.4847	2.34801e-08		3	CHCHD2	3.09442e-39	0.393982	1.70943e-35		3	MTRNR2L12	9.71672e-18	0.385431	1.95191e-14		3	CRYAB	8.17531e-05	0.626157	0.00147109		3	RSPO3	5.39714e-12	0.286123	1.78001e-09
	4	MTRNR2L13	1.18787e-06	0.201188	0.00011718		4	FRG1B	5.04703e-06	0.121568	0.00849976		4	SOX11	1.06182e-09	0.234562	1.87405e-06		4	CHCHD2	1.14776e-51	0.403586	2.5362e-47		4	TSIX	4.93706e-21	0.360411	1.29874e-18		4	S100B	0.000233396	0.378418	0.0060435		4	GFAP	6.58752e-07	0.609307	3.39311e-05		4	MTRNR2L12	4.66855e-11	0.27999	1.19955e-08
	5	MTRNR2L3	1.18432e-19	0.186899	8.72332e-16		5	MTRNR2L10	7.8366e-06	0.0914685	0.0101862		5	MTRNR2L13	0.0011203	0.231671	0.03868		5	TSIX	3.17995e-15	0.278123	5.28325e-13		5	NFIA	5.91805e-13	0.331493	2.352e-11		5	MTRNR2L2	1.60555e-18	0.37156	5.32168e-15		5	HMGCS1	9.5036e-08	0.579908	7.36846e-06		5	MTRNR2L2	1.16262e-12	0.272472	4.58757e-10
	6	MT-ND4L	1.1807e-09	0.164811	4.01385e-07		6	MTRNR2L9	2.60957e-05	0.0731962	0.0285499		6	MTRNR2L3	7.77015e-12	0.21783	3.72022e-08		6	PEG3	3.64594e-16	0.24788	7.52938e-14		6	BCL11A	6.77978e-15	0.295297	4.40626e-13		6	MSMO1	9.48687e-19	0.368175	4.19263e-15		6	LUZP2	1.327e-09	0.530786	2.59494e-07		6	RSPO2	7.7095e-14	0.26292	4.48307e-11
	7	VCAN	1.50844e-08	0.157015	3.735e-06		7	MTRNR2L6	2.71326e-05	0.0503177	0.0285499		7	SLA	3.43453e-06	0.156254	0.000833987		7	RPS11	2.2066e-17	0.220599	5.69284e-15		7	CRABP1	0.00376811	0.288896	0.0157354		7	TRH	9.31565e-05	0.325374	0.00299633		7	MT3	0.00286064	0.499117	0.0245577		7	MTRNR2L13	2.30866e-07	0.243418	1.47016e-05
	8	NNAT	0.000507268	0.156835	0.0121541		8	AC007563.5	3.15727e-06	-0.0688785	0.00758526		8	CSRP2	0.00024375	0.150586	0.0138838		8	RPL18	4.67455e-19	0.209144	1.56505e-16		8	RPS11	1.25051e-15	0.270042	9.72973e-14		8	SCD	2.14489e-14	0.324965	1.63433e-11		8	SCG3	4.12858e-07	0.486863	2.41988e-05		8	LUZP2	2.55605e-10	0.21005	5.04295e-08
	9	PLXNA4	2.14482e-07	0.154022	3.12685e-05		9	EGLN1	3.8697e-05	-0.0704958	0.0364457		9	BHLHE22	6.8211e-05	0.148046	0.00644127		9	THSD7A	2.62464e-05	0.180894	0.000289967		9	NFIX	4.72216e-19	0.258895	8.21618e-17		9	CTD-2636A23.2	2.72217e-20	0.315298	3.00759e-16		9	S100A10	6.58491e-07	0.4848	3.39311e-05		9	CYR61	3.70863e-10	0.195348	6.83701e-08
	10	SOX11	2.39676e-08	0.149701	5.45993e-06		10	PTPRF	4.49209e-08	-0.0711221	0.000308314		10	MT-ND4L	0.0001551	0.138232	0.0106897		10	GRIA2	2.19007e-09	0.178233	8.3582e-08		10	RPL18	4.11298e-20	0.257753	8.82375e-18		10	RSPO2	4.33593e-10	0.308526	1.07653e-07		10	RSPO3	3.16691e-07	0.479409	1.98241e-05		10	MALAT1	2.25327e-06	0.186644	8.99279e-05
	11	MT-ND5	2.16244e-07	0.148295	3.12685e-05		11	FUT11	2.32649e-05	-0.0755803	0.0270571		11	FRMD4B	2.11336e-06	0.131932	0.000583736		11	ZFAS1	3.56362e-14	0.177263	4.53202e-12		11	NFIB	2.934e-12	0.254114	1.00672e-10		11	IDI1	5.40967e-15	0.298443	4.97133e-12		11	SCD	3.69864e-07	0.461174	2.22089e-05		11	MTRNR2L1	0.00134706	0.181641	0.0151635
	12	ZNF385D	7.32527e-07	0.143095	8.25849e-05		12	PFKP	4.39352e-06	-0.111203	0.00849976		12	RPL10	9.89839e-07	0.131903	0.000341758		12	EZR	1.93754e-08	0.176531	5.59657e-07		12	ZFAS1	1.66905e-20	0.25102	3.76337e-18		12	MTRNR2L1	6.27745e-09	0.290421	1.15594e-06		12	GABBR2	3.128e-06	0.426694	0.000113764		12	MTRNR2L3	3.03144e-12	0.178834	1.09813e-09
	13	TMSB4X	5.757e-06	0.13945	0.000409043		13	HK1	5.21636e-08	-0.11931	0.000308314		13	KCNQ3	0.000125651	0.128876	0.00944392		13	RPS3	2.69705e-13	0.175655	2.85152e-11		13	RPL30	4.48728e-13	0.228008	1.82607e-11		13	MTRNR2L13	1.02388e-05	0.283237	0.000515367		13	ELN	3.79703e-08	0.418513	3.64795e-06		13	WLS	4.55178e-11	0.171953	1.1833e-08
	14	PALMD	8.11514e-07	0.129958	8.9214e-05		14	PDK1	6.59492e-06	-0.139179	0.00971519		14	LIMCH1	0.000189063	0.127356	0.0119373		14	RPL30	3.40521e-12	0.173946	2.80492e-10		14	GNB2L1	1.10581e-15	0.220818	8.78963e-14		14	LUZP2	1.62053e-09	0.262139	3.44315e-07		14	CTD-2636A23.2	9.48289e-08	0.410231	7.36846e-06		14	S100A10	1.57216e-06	0.167388	6.79845e-05
	15	MT-CO1	6.23128e-07	0.1273	7.36324e-05		15	ENO1	4.01857e-05	-0.14857	0.0364457		15	UBBP4	1.52298e-05	0.122549	0.00230503		15	RPS2	1.11488e-11	0.173152	8.18452e-10		15	EPB41L4A-AS1	4.42714e-26	0.219391	3.37333e-23		15	MTRNR2L3	2.96815e-16	0.250066	4.37249e-13		15	MASP1	8.65605e-10	0.407643	1.7548e-07		15	LDHA	0.000315632	0.161797	0.0048067
	16	MT-ND4	1.04519e-06	0.126424	0.000106515		16	IGFBP2	1.32539e-06	-0.228268	0.00488119		16	MASP1	0.00071955	0.121416	0.0291741		16	RPL31	2.463e-10	0.171476	1.25403e-08		16	TAF1D	1.17646e-22	0.218567	4.48212e-20		16	MGST1	6.73885e-07	0.247681	5.39523e-05		16	GSN	8.68305e-13	0.398162	5.99592e-10		16	IFITM3	4.27604e-13	0.159558	2.05408e-10
	17	CDH18	9.5506e-13	0.118233	8.44159e-10		17	LDHA	3.43271e-06	-0.250016	0.00758526		17	POU3F2	0.000109556	0.119611	0.00877126		17	RPL11	2.88532e-11	0.167284	1.91462e-09		17	RPS9	4.95805e-17	0.214082	5.29265e-15		17	INSIG1	1.27853e-11	0.236706	5.65033e-09		17	RSPO2	1.60926e-08	0.395231	1.88148e-06		17	TAGLN2	1.60515e-16	0.153917	2.21681e-13
	18	MT-CYB	6.71541e-05	0.11063	0.00272276		18	OLFM1	5.5811e-08	-0.308026	0.000308314		18	MTRNR2L8	8.41793e-12	0.110338	3.72022e-08		18	FDFT1	2.44889e-08	0.165707	6.911e-07		18	RPS3	1.92372e-11	0.21316	5.52057e-10		18	NTS	0.000124109	0.234937	0.00367227		18	S100B	0.000947022	0.38914	0.0103187		18	INSIG1	7.67746e-06	0.143723	0.00023907
	19	NEFM	0.000641033	0.109872	0.014588		19	IGFBP5	4.54456e-08	-0.471127	0.000308314		19	MT-CO1	0.000435584	0.108056	0.0202634		19	RPL27A	2.17978e-11	0.162297	1.48662e-09		19	RPL7A	3.11322e-14	0.212511	1.68197e-12		19	ACAT2	1.68583e-18	0.228428	5.32168e-15		19	STMN2	0.00173428	0.386289	0.0166982		19	MSMO1	4.49118e-06	0.141155	0.000156532
	20	MT-CO2	5.22341e-07	0.10462	6.34185e-05								20	NEUROD2	0.000284651	0.107218	0.0154544		20	RPS9	3.07037e-18	0.161898	9.16837e-16		20	LIMCH1	1.72682e-06	0.211358	1.60191e-05		20	SQLE	4.44949e-18	0.225115	1.09245e-14		20	MAP1B	1.02095e-05	0.376389	0.000285568		20	ADAMTS1	0.00140826	0.138879	0.0157481
	21	NEGR1	0.00230752	0.101424	0.0368953								21	PLXNA2	0.000251658	0.10595	0.0141498		21	DRAXIN	5.79762e-20	0.161477	2.37241e-17		21	MYO6	6.02147e-15	0.211324	3.98373e-13		21	IFITM3	4.1765e-11	0.21994	1.35718e-08		21	CHCHD2	1.91158e-07	0.370309	1.31181e-05		21	COL11A1	3.8627e-07	0.137468	2.21125e-05
	22	MT-ATP6	5.20034e-06	0.0966304	0.00037309								22	SOX4	0.00109479	0.102218	0.038343		22	RPS19	1.13376e-08	0.15712	3.50396e-07		22	RPL31	1.48792e-11	0.211232	4.4014e-10		22	FDFT1	4.69292e-16	0.210274	6.48121e-13		22	NCAN	1.70157e-08	0.357	1.96193e-06		22	GFAP	6.98096e-05	0.131657	0.00143205
	23	MT-ND2	2.07351e-05	0.0933555	0.001123								23	MLLT3	9.59203e-05	0.0977283	0.0081816		23	GNB2L1	2.24993e-13	0.156879	2.41343e-11		23	SFPQ	2.05174e-18	0.205871	3.02248e-16		23	DBI	1.192e-05	0.189842	0.000581492		23	NRP2	7.99604e-07	0.343561	3.96162e-05		23	VCAN	2.76895e-09	0.12074	3.87251e-07
	24	POU3F2	7.8425e-05	0.0931324	0.00305098								24	PRKX	0.000238222	0.0924081	0.0137667		24	RPS21	1.95003e-09	0.156628	7.58622e-08		24	RPS21	2.26441e-12	0.205695	7.96761e-11		24	MALAT1	0.00106353	0.184324	0.0193913		24	CALB1	8.5398e-05	0.342466	0.00152504		24	MASP1	5.84074e-13	0.120038	2.55759e-10
	25	MTRNR2L8	3.7449e-19	0.0920344	2.06878e-15								25	RPS27	0.000227137	0.0923322	0.013492		25	RPS14	6.39841e-10	0.153595	2.89132e-08		25	RPL11	1.26439e-10	0.204583	3.05013e-09		25	HMGCR	3.24289e-17	0.178751	5.97151e-14		25	ENO2	3.04189e-07	0.341495	1.92598e-05		25	IDI1	3.01789e-05	0.11544	0.000721714
	26	MT-ND1	7.47754e-05	0.0919318	0.00296645								26	RPL13A	9.7396e-05	0.0913278	0.00824582		26	RPLP0	2.65859e-10	0.152557	1.34432e-08		26	TCF4	2.80991e-09	0.203267	5.05623e-08		26	FDPS	5.62444e-15	0.176381	4.97133e-12		26	ITM2C	1.07458e-05	0.316121	0.00029045		26	SQLE	4.68471e-09	0.114568	5.98371e-07
	27	MT-ATP8	1.85768e-05	0.0915545	0.00103142								27	FAM211A	1.0223e-07	0.0902275	6.64405e-05		27	CNTNAP2	0.0063263	0.149633	0.0314281		27	WSB1	1.49364e-08	0.203237	2.25291e-07		27	GABBR2	0.000238694	0.175527	0.00613304		27	WLS	5.54852e-06	0.307459	0.000177176		27	PLEKHA5	3.89809e-24	0.114159	2.1534e-20
	28	MEIS2	0.000263263	0.0912744	0.00748745								28	CTD-2636A23.2	0.000101262	0.0888671	0.00844371		28	PHIP	1.61978e-12	0.149002	1.44908e-10		28	NAP1L1	4.69433e-18	0.202875	6.40313e-16		28	GFAP	0.0015378	0.168827	0.0257821		28	ACAT2	1.07095e-06	0.302437	4.91993e-05		28	DCT	4.92594e-05	0.113785	0.0010874
	29	FRG1B	3.03512e-13	0.0908212	3.52985e-10								29	MTRNR2L10	5.50687e-10	0.0882485	1.26646e-06		29	RPS12	7.74021e-09	0.148796	2.54517e-07		29	TPT1	1.64464e-13	0.202079	7.60283e-12		29	FADS2	7.91043e-20	0.167441	5.82656e-16		29	CNTNAP2	2.20822e-05	0.298493	0.000500463		29	LMO3	7.63047e-07	0.0974478	3.84955e-05
	30	RPL10	8.06448e-07	0.0903603	8.91004e-05								30	EPHA3	0.000672411	0.0871052	0.0278767		30	RPS23	6.64602e-10	0.148413	2.97885e-08		30	FRMD4B	1.31132e-06	0.198184	1.25005e-05		30	LDLR	4.51097e-15	0.162391	4.45037e-12		30	TAOK1	3.8873e-07	0.296842	2.30288e-05		30	ACAT2	8.92169e-07	0.0964797	4.34235e-05
	31	MARCKS	2.79295e-17	0.0874623	5.61053e-14								31	SRGAP1	4.34188e-05	0.0864072	0.00470306		31	TPT1	1.46465e-10	0.148289	8.11139e-09		31	EZR	0.000388942	0.197371	0.0021039		31	MT-ND4L	0.000119441	0.159896	0.00361548		31	FGFBP3	0.000396499	0.290401	0.00515985		31	FDFT1	9.40128e-07	0.0951816	4.53581e-05
	32	FSIP2	1.01095e-05	0.0869497	0.000643773								32	H3F3A	2.04485e-08	0.0829148	2.30441e-05		32	RPS13	8.43112e-09	0.14668	2.71974e-07		32	RPS12	3.69425e-10	0.193419	8.12179e-09		32	WLS	2.11338e-05	0.150985	0.000905028		32	EPRS	5.21021e-11	0.288878	1.85693e-08		32	ANKRD36C	6.74076e-15	0.0949998	5.95803e-12
	33	AL592183.1	1.5691e-12	0.0861824	1.28416e-09								33	RPL6	0.000139846	0.0828286	0.0100704		33	RPL7A	1.62426e-11	0.146377	1.14445e-09		33	RPL27A	1.35242e-11	0.192189	4.02755e-10		33	SC5D	1.16713e-12	0.148335	6.61285e-10		33	EMP1	9.273e-06	0.282901	0.000264394		33	LDLR	1.27041e-08	0.0943112	1.36273e-06
	34	MTRNR2L10	2.20684e-18	0.0840134	6.96638e-15								34	FRG1B	4.17422e-05	0.0815597	0.00463507		34	AKAP8L	2.93851e-23	0.145499	2.14388e-20		34	SLC4A7	2.00354e-18	0.192044	2.97129e-16		34	CALB1	0.000977824	0.146355	0.0184517		34	ALCAM	9.6556e-05	0.278646	0.0016721		34	C1orf61	4.00919e-05	0.0927828	0.000915713
	35	NR2F1	0.00114472	0.0804425	0.0223453								35	TENM4	0.0004099	0.0801289	0.0195628		35	SRSF3	7.27135e-23	0.145451	4.86894e-20		35	EPHA7	6.20023e-13	0.191434	2.44654e-11		35	SMOC1	0.000102785	0.142655	0.00320343		35	IDI1	0.000591722	0.276704	0.0070792		35	MTRNR2L10	1.01778e-13	0.0927827	5.62245e-11
	36	ANKRD36	2.16503e-07	0.0800593	3.12685e-05								36	SMS	0.000305007	0.0794339	0.0161625		36	RPS5	5.88072e-10	0.14486	2.68484e-08		36	RPS13	9.83203e-10	0.190996	1.97867e-08		36	PLP1	0.00106143	0.140589	0.0193913		36	GAP43	0.00665793	0.272475	0.0483313		36	XIST	0.000929324	0.0909029	0.0112522
	37	UBBP4	6.13186e-07	0.0761188	7.28471e-05								37	EEF1A1	6.61252e-08	0.0794274	5.61988e-05		37	CDH7	0.00309885	0.144702	0.0172265		37	RPS6	1.55991e-09	0.190681	2.9792e-08		37	XIST	0.000358746	0.13703	0.00847602		37	GPR56	1.62866e-05	0.270562	0.000393748		37	HMGCS1	0.000484407	0.0902516	0.00675327
	38	MT-CO3	0.00130735	0.0746886	0.0245025								38	ZNF462	0.000955217	0.0791181	0.0354747		38	CCND2	9.11364e-12	0.141903	6.82658e-10		38	CHD7	2.84825e-10	0.190404	6.37667e-09		38	MTRNR2L10	3.844e-17	0.136491	6.53391e-14		38	ALDOC	5.19482e-07	0.267891	2.88417e-05		38	NKTR	2.43284e-10	0.0890522	4.93197e-08
	39	SATB2	0.00341739	0.0735987	0.0496151								39	MEX3A	1.46436e-05	0.0785687	0.00223158		39	RPL19	4.42463e-11	0.141359	2.77759e-09		39	HNRNPA1	4.44081e-12	0.189983	1.4734e-10		39	EDNRB	0.00274092	0.134858	0.0401365		39	MAPT	8.74973e-06	0.264066	0.000251421		39	MTRNR2L8	1.59914e-14	0.0889969	1.26201e-11
	40	LPHN3	3.45088e-08	0.0731327	6.99578e-06								40	MTRNR2L9	1.10216e-10	0.0767774	3.04429e-07		40	RPS16	3.65932e-09	0.140614	1.32341e-07		40	RPS14	1.9838e-10	0.189783	4.58536e-09		40	TMEM97	2.51645e-12	0.134589	1.32395e-09		40	HMGCR	1.03733e-05	0.262113	0.000288393		40	LINC01088	7.92448e-11	0.087842	1.86284e-08
	41	FRMD4B	0.0011537	0.0728502	0.0225006								41	AL592183.1	6.78019e-05	0.0757201	0.00643013		41	TAF1D	1.11298e-12	0.140519	1.02473e-10		41	RPL19	3.79589e-11	0.189353	1.0167e-09		41	MASP1	4.64725e-11	0.133795	1.42625e-08		41	SQLE	0.000160373	0.259439	0.00251331		41	C1orf63	2.58908e-07	0.0843941	1.60255e-05
	42	ACTB	5.13832e-07	0.0727093	6.27301e-05								42	YBX1	0.00064205	0.0744449	0.0273959		42	RPL13A	3.79452e-08	0.139646	1.0093e-06		42	RPL4	1.30801e-12	0.186313	4.85766e-11		42	KCNQ1OT1	1.34212e-06	0.132463	9.72351e-05		42	INSIG1	0.00163958	0.257542	0.0160167		42	SFPQ	3.4417e-10	0.0838012	6.55615e-08
	43	PBX1	0.000726084	0.0702631	0.0158079								43	CLMP	0.000160647	0.0731264	0.0109225		43	HNRNPA1	1.03656e-14	0.13877	1.53724e-12		43	SOX11	2.31483e-06	0.186304	2.09807e-05		43	MVD	3.83308e-21	0.131814	8.46996e-17		43	ERBB4	2.3259e-05	0.256803	0.00051967		43	H1F0	0.00221355	0.0821497	0.0225926
	44	RND3	0.00143646	0.0700005	0.0262543								44	PTMA	0.000174835	0.0729874	0.0113627		44	RPS20	1.4913e-09	0.138624	5.93085e-08		44	MEX3A	3.50832e-18	0.185482	4.84521e-16		44	CYP51A1	9.34452e-13	0.130767	5.5807e-10		44	WNT7B	3.03664e-12	0.25323	1.72053e-09		44	FDPS	4.48034e-06	0.0814473	0.000156401
	45	FBXW7	7.1686e-05	0.0693827	0.00286828								45	RPL41	0.000997237	0.0729763	0.0363031		45	ADAMTS3	2.8589e-08	0.137196	7.89665e-07		45	GSE1	3.70316e-13	0.185028	1.54103e-11		45	MT-ND5	0.000892377	0.129039	0.0171468		45	FADS1	6.43607e-08	0.252295	5.53377e-06		45	CNTNAP2	5.93658e-05	0.081418	0.00125893
	46	MT-ND6	0.000241991	0.068551	0.00708249								46	MARCKS	0.00127269	0.0720657	0.0424173		46	RPL13	1.21987e-07	0.137118	2.78179e-06		46	RPL37	1.29293e-12	0.185016	4.81787e-11		46	MTRNR2L8	4.56055e-17	0.126926	7.19818e-14		46	FDFT1	4.36009e-05	0.251271	0.000880666		46	HEXIM1	9.43543e-09	0.0785016	1.06375e-06
	47	BCL6	8.60223e-11	0.0683042	3.96007e-08								47	RPS7	0.000918465	0.0717951	0.0346336		47	NAP1L1	3.93199e-14	0.136352	4.85392e-12		47	DRAXIN	1.49624e-16	0.184275	1.43127e-14		47	NR2F1	0.00012366	0.121504	0.00367227		47	IDS	2.60197e-09	0.248586	4.25895e-07		47	ANKRD36	5.80175e-13	0.0777635	2.55759e-10
	48	MTRNR2L9	3.52147e-18	0.0680058	9.72674e-15								48	RPS3A	2.29638e-05	0.0713918	0.00307535		48	EPHA7	7.18991e-07	0.135856	1.28644e-05		48	C6orf48	2.82811e-17	0.183541	3.14033e-15		48	UBBP4	3.4153e-06	0.1171	0.000212586		48	GARS	1.37171e-09	0.246514	2.65883e-07		48	DACH1	7.32171e-11	0.0773319	1.74855e-08
	49	EPHA3	0.000113929	0.0676619	0.00403443								49	TTC28	5.79715e-05	0.0708063	0.00579637		49	C6orf48	7.41932e-13	0.133685	7.06658e-11		49	SRSF3	1.09368e-16	0.183414	1.10351e-14		49	LINC01088	3.22697e-08	0.112649	4.6736e-06		49	ABLIM1	5.01126e-06	0.246241	0.000164783		49	HMGCR	4.30127e-06	0.0742789	0.000151346
	50	ANKRD36C	2.30598e-05	0.0676606	0.00121902								50	NHSL1	0.000112768	0.0688527	0.00893131		50	SQLE	2.18898e-06	0.133168	3.38014e-05		50	GOLGA8A	1.70578e-09	0.182965	3.23542e-08		50	GSN	2.75584e-05	0.105585	0.00111531		50	DDIT4	0.000275893	0.245701	0.00386582		50	LUC7L3	3.35272e-07	0.0734086	1.96512e-05
	51	SOX4	5.39386e-05	0.0670354	0.00231524								51	PDE4D	0.000106364	0.0672752	0.00860753		51	INSIG1	1.47109e-06	0.132983	2.39019e-05		51	EML1	9.66872e-14	0.17988	4.66484e-12		51	MTRNR2L9	4.01536e-15	0.10166	4.22511e-12		51	NFIB	0.00278384	0.245651	0.0240997		51	SRSF11	5.90293e-13	0.0721948	2.55759e-10
	52	KHDRBS3	0.00216827	0.0660437	0.0353198								52	GPC2	5.4714e-06	0.0665445	0.00110919		52	RPL4	8.45453e-10	0.13281	3.66313e-08		52	HNRNPH1	2.80086e-24	0.179529	1.50953e-21		52	ANKRD36C	7.62312e-10	0.10104	1.77314e-07		52	SLC39A12-AS1	8.34605e-08	0.245409	6.75541e-06		52	WSB1	0.00113554	0.0721577	0.0132622
	53	PDE4D	1.88928e-10	0.0657497	7.87688e-08								53	RPL18A	1.66886e-07	0.0653759	8.99433e-05		53	NFIX	5.48611e-08	0.132479	1.39341e-06		53	RPS20	3.8707e-09	0.177719	6.72412e-08		53	ID4	0.000167377	0.10047	0.00464639		53	TTC3	1.03485e-05	0.243151	0.000288393		53	KCNQ1OT1	0.00109009	0.0714314	0.012818
	54	C14orf37	2.16219e-12	0.0655563	1.70635e-09								54	ROBO1	0.00152301	0.063838	0.048077		54	DDX5	1.08876e-14	0.131691	1.60389e-12		54	PRDM8	1.99513e-10	0.17452	4.60672e-09		54	STARD4	1.05263e-12	0.0987909	6.12105e-10		54	MSMO1	0.0015094	0.240434	0.0150044		54	PRSS35	1.7874e-06	0.0712733	7.48035e-05
	55	HMGB1	3.55664e-13	0.0644553	3.92955e-10								55	DOPEY2	1.07699e-07	0.0626523	6.79948e-05		55	ST18	7.93017e-06	0.131258	0.000103996		55	CHD3	5.58899e-13	0.173513	2.23732e-11		55	MAP1B	5.43726e-05	0.0979169	0.00190408		55	FNBP1L	1.33163e-05	0.238776	0.00033667		55	RBBP6	2.3098e-06	0.0705893	9.16332e-05
	56	TCEAL7	1.40721e-05	0.0621819	0.000826997								56	ZSWIM6	0.001211	0.0624166	0.0406778		56	RPL8	5.52707e-11	0.130791	3.39255e-09		56	RPS23	1.81925e-09	0.173247	3.43589e-08		56	NCAN	7.23724e-05	0.097346	0.00242305		56	DPYSL3	3.34797e-06	0.236684	0.000120039		56	CCNL2	1.38465e-14	0.0701916	1.13321e-11
	57	SYT1	0.000971018	0.0607883	0.0197939								57	ELAVL3	0.000105714	0.0610308	0.00860753		57	MLLT4	8.24572e-12	0.130316	6.19747e-10		57	SLC38A2	1.64419e-20	0.173172	3.74553e-18		57	BBOX1	0.000148269	0.0971688	0.00426046		57	NCAM1	3.06362e-05	0.23437	0.000650305		57	MTRNR2L9	7.02355e-13	0.0691695	2.92829e-10
	58	PTPRO	2.41784e-05	0.0599482	0.00126305								58	RPSA	0.000324905	0.0595742	0.0168982		58	RPL26	2.05997e-06	0.129928	3.21464e-05		58	KLHL24	2.24731e-21	0.172686	6.59723e-19		58	WSB1	0.00361915	0.0961927	0.0490929		58	STC2	8.68741e-07	0.234231	4.20056e-05		58	CHD1	5.7785e-08	0.0675484	4.93002e-06
	59	NRXN1	0.000652687	0.0589591	0.0147464								59	PTPRS	0.000123048	0.0595077	0.0093116		59	CHD7	3.20217e-14	0.129729	4.18474e-12		59	PNISR	2.86585e-14	0.172581	1.56582e-12		59	PCDH17	6.72792e-07	0.0960402	5.39523e-05		59	ANKRD12	0.000479969	0.232749	0.00599202		59	STMN1	0.00070154	0.0667376	0.00900228
	60	GNAL	7.36818e-06	0.0585975	0.000490405								60	MTRNR2L6	9.3038e-11	0.0581145	2.93694e-07		60	COL25A1	2.99623e-09	0.129498	1.10835e-07		60	SNHG8	8.98002e-21	0.171953	2.28082e-18		60	FADS1	8.68184e-10	0.0946364	1.95758e-07		60	DRAXIN	1.08719e-11	0.232457	4.71052e-09		60	RBM25	3.05777e-06	0.0664804	0.000113559
	61	GRIK3	0.000171421	0.058022	0.00547383								61	DCX	0.000682727	0.0578781	0.0281202		61	ZBTB18	0.000197135	0.127556	0.00163027		61	RBM39	1.26203e-21	0.171806	3.8732e-19		61	DHCR7	6.3414e-15	0.0936545	5.18985e-12		61	XPR1	1.16602e-10	0.230723	3.3902e-08		61	PNISR	1.65701e-06	0.0659219	7.08218e-05
	62	STMN1	5.02589e-05	0.0578041	0.00219047								62	ADRA2A	0.000690223	0.0564199	0.0282966		62	ST3GAL1	7.60173e-10	0.12674	3.31967e-08		62	RPL13	4.57008e-08	0.170966	6.10268e-07		62	PTN	0.000232307	0.0924195	0.00602932		62	FDPS	2.85358e-05	0.227974	0.000613978		62	ALDOC	0.000246272	0.0656908	0.00396638
	63	INA	3.26694e-05	0.0565618	0.00156254								63	CDH2	0.000335507	0.0562435	0.0172646		63	EIF4A2	7.87757e-17	0.125829	1.87173e-14		63	IFRD1	6.8616e-24	0.170236	3.44593e-21		63	FGFBP3	6.51497e-05	0.0916057	0.00221479		63	CHD1	6.18563e-05	0.226315	0.00117124		63	NASP	4.54237e-07	0.064399	2.51561e-05
	64	GRIA3	5.40645e-05	0.0558876	0.00231524								64	STARD4-AS1	0.000341195	0.0562386	0.0174928		64	RPL32	2.36559e-06	0.125792	3.61497e-05		64	RPS16	3.8963e-09	0.169984	6.75267e-08		64	CNTNAP2	0.00244309	0.0888105	0.0366995		64	NKAIN4	2.07578e-05	0.226131	0.000478794		64	CKB	0.00120937	0.0643656	0.0139324
	65	ACSL4	0.000203561	0.0558585	0.00626475								65	AFAP1	0.000953417	0.0561344	0.0354747		65	SNHG8	1.04714e-12	0.125692	9.72217e-11		65	CCND2	3.21669e-12	0.169488	1.09353e-10		65	ANKRD36	5.62669e-10	0.0871336	1.3663e-07		65	CTNNA2	2.90897e-07	0.223953	1.85779e-05		65	GPR98	0.000690207	0.0642407	0.0088724
	66	SRP14	8.84647e-07	0.0557057	9.35313e-05								66	RPL17	2.42595e-07	0.0559298	0.000124666		66	RPS27A	1.12943e-07	0.125649	2.59698e-06		66	RPS19	9.00029e-08	0.168843	1.11355e-06		66	C14orf1	1.95473e-11	0.0862332	7.71314e-09		66	SPTBN1	7.15901e-08	0.2239	6.01493e-06		66	C1orf168	8.90199e-10	0.0627517	1.49021e-07
	67	MT-ND3	0.00163214	0.0556854	0.0288754								67	SBK1	0.00014101	0.0550059	0.0101166		67	EPB41L4A-AS1	5.62266e-13	0.124918	5.52196e-11		67	IP6K2	1.05511e-15	0.167854	8.47811e-14		67	DHCR24	3.62488e-15	0.0860855	4.00495e-12		67	AGAP1	4.93957e-17	0.218715	1.36437e-13		67	SERTAD1	3.73627e-06	0.0617581	0.000134244
	68	PCDH10	0.00313207	0.0554937	0.0466056								68	PHACTR3	0.000653004	0.0542102	0.0275966		68	SLC4A7	1.24307e-07	0.123748	2.81436e-06		68	RPL10A	1.90448e-10	0.167479	4.42516e-09		68	ELOVL6	1.13472e-10	0.0858181	3.17392e-08		68	KIF1B	1.45816e-07	0.214918	1.04614e-05		68	KLF6	0.00131582	0.0612365	0.0148992
	69	H3F3A	8.88682e-16	0.0550705	1.51055e-12								69	HMGB1	0.000120107	0.0519809	0.00924741		69	RPL37	1.25324e-08	0.123449	3.81445e-07		69	SRSF11	5.54508e-19	0.16717	9.57263e-17		69	FIBIN	5.89309e-05	0.0815311	0.00203468		69	ATP1B1	9.50248e-05	0.212464	0.00165076		69	GOLGA8A	7.51843e-06	0.060872	0.000235318
	70	MIF	3.52874e-07	0.0545511	4.84315e-05								70	YWHAE	8.02064e-06	0.0507444	0.00145679		70	BRD2	6.18105e-14	0.123125	7.22659e-12		70	CREBRF	1.9119e-14	0.167119	1.08885e-12		70	LMO3	0.00201997	0.0811806	0.0316585		70	NAV1	1.29277e-07	0.211918	9.45902e-06		70	TCF4	0.000114157	0.0601271	0.00213695
	71	YWHAZ	8.56104e-08	0.054307	1.46646e-05								71	DENND5B	0.000172272	0.0505385	0.0112992		71	EPHA5	7.4121e-07	0.122572	1.32191e-05		71	SRSF6	1.16414e-42	0.166588	8.57467e-39		71	CST5	9.64205e-07	0.0806542	7.34691e-05		71	OLFM1	1.11281e-05	0.211867	0.000294487		71	FADS2	5.28427e-06	0.0594248	0.000177457
	72	ADRA2A	2.12218e-08	0.0542311	4.88477e-06								72	DYNC1I2	0.000930989	0.0505222	0.0349271		72	RPS8	1.85759e-06	0.122542	2.93194e-05		72	RPLP0	1.30666e-07	0.165175	1.56325e-06		72	HSPB8	5.37439e-05	0.0803399	0.00188804		72	FADS2	1.1754e-05	0.21134	0.000308099		72	MAFF	0.00104507	0.0592261	0.0124022
	73	PLXNA2	0.00315261	0.053512	0.0467852								73	MN1	5.6095e-05	0.0504538	0.00571788		73	UBA52	1.66586e-09	0.121817	6.56158e-08		73	DDX5	7.84663e-15	0.164694	4.99675e-13		73	MMAB	1.3922e-12	0.0776149	7.69087e-10		73	LMNA	1.63524e-06	0.210109	6.67911e-05		73	MTF2	6.23309e-14	0.0574934	3.7225e-11
	74	NEUROD2	0.00296676	0.0534497	0.0446875								74	CEP170	0.000224029	0.0503098	0.0133794		74	CRABP1	0.000786419	0.120773	0.00533883		74	HNRNPH3	1.60403e-16	0.164238	1.52777e-14		74	ANK3	0.000224065	0.0744481	0.00585244		74	KIDINS220	0.000240307	0.209487	0.00345708		74	SMC5	3.86324e-10	0.0572285	7.05504e-08
	75	SOBP	2.34386e-06	0.0525889	0.000203107								75	RP5-1024G6.8	0.000138578	0.0502698	0.0100704		75	EIF3E	3.95546e-14	0.120214	4.85577e-12		75	RPS2	8.70693e-09	0.163893	1.38915e-07		75	MTRNR2L6	8.98561e-16	0.0723662	1.16797e-12		75	TAGLN2	5.39582e-06	0.206871	0.000173416		75	PKN2	4.09804e-09	0.0557218	5.35825e-07
	76	HN1	1.89326e-06	0.0524423	0.000170757								76	PGRMC1	0.000274792	-0.0508158	0.0151802		76	IP6K2	1.09819e-13	0.119898	1.24445e-11		76	RPL13A	4.73024e-09	0.163208	8.0218e-08		76	PLEKHA5	6.95572e-07	0.0695675	5.50898e-05		76	ZNF33A	1.38997e-06	0.205199	5.88396e-05		76	PRPF38B	1.00281e-06	0.0556801	4.786e-05
	77	PPIA	4.53489e-09	0.0523704	1.3361e-06								77	TNIP1	6.4735e-05	-0.0509461	0.00621935		77	IFRD1	2.98423e-14	0.119524	3.92515e-12		77	SMARCC1	2.5209e-10	0.162649	5.70157e-09		77	RP11-2E17.1	0.000509848	0.0684376	0.0112549		77	OPTN	2.38531e-05	0.204282	0.000531333		77	FNBP1L	0.000301922	0.0556309	0.00464827
	78	SCN3A	0.000150169	0.0521198	0.00493791								78	RHEB	1.55575e-06	-0.0515411	0.000464559		78	HNRNPH3	1.96576e-13	0.119484	2.12928e-11		78	RPS8	3.32877e-08	0.162524	4.57722e-07		78	NR2F2	0.000815665	0.0681704	0.0160783		78	BASP1	0.000122713	0.203782	0.00202358		78	NFIA	0.000391877	0.0555124	0.00570576
	79	MTRNR2L6	5.57813e-19	0.0520575	2.1325e-15								79	C4orf3	0.000350201	-0.0515595	0.0176273		79	RPLP2	8.65372e-07	0.119476	1.51763e-05		79	EPC1	1.67056e-12	0.161985	6.09051e-11		79	MIAT	0.00116206	0.0659293	0.0207751		79	GPC5-AS1	0.000116423	0.203716	0.00193721		79	ASH1L	5.36192e-07	0.0552698	2.88981e-05
	80	CDH12	2.67415e-06	0.0506745	0.000226401								80	EGLN1	8.21466e-06	-0.052784	0.00146387		80	RPS6	1.39514e-06	0.119121	2.29549e-05		80	RPS5	1.35952e-07	0.161227	1.62035e-06		80	IDH1	3.87928e-11	0.065311	1.29879e-08		80	GLUD1	0.00102532	0.203115	0.011009		80	ATP1B1	4.44701e-05	0.0552514	0.00099158
	81	ELAVL3	6.67686e-06	0.0500323	0.000458195								81	SLC16A1	4.53597e-08	-0.0528365	4.35788e-05		81	RPS4X	4.37218e-08	0.118678	1.1459e-06		81	TCERG1	8.36347e-15	0.160864	5.23534e-13		81	DCLK2	0.00021369	0.0648673	0.00563474		81	ZNF91	6.03704e-07	0.20121	3.20674e-05		81	ODF2L	1.3625e-08	0.0551645	1.43368e-06
	82	RPL11	0.000261495	-0.0504414	0.00746545								82	ITM2B	4.31924e-05	-0.0530934	0.00470158		82	SFPQ	7.57728e-10	0.118496	3.31555e-08		82	PHIP	2.48087e-12	0.160542	8.61947e-11		82	SDC3	5.46446e-06	0.0639817	0.000310611		82	STARD4	2.59885e-07	0.193385	1.67055e-05		82	ZCCHC11	9.45919e-06	0.0551561	0.000278693
	83	ANP32A	0.000305415	-0.0509396	0.00838356								83	UBC	0.000644234	-0.0531302	0.027429		83	LSAMP	0.00027309	0.117913	0.00215378		83	MLLT4	1.11875e-12	0.159731	4.24033e-11		83	BHLHE22	0.00157023	0.063938	0.0262065		83	MYCBP2	6.69454e-05	0.193228	0.00125152		83	RBM5	4.22502e-09	0.0546732	5.49178e-07
	84	C6orf48	1.2947e-07	-0.0521235	2.07312e-05								84	ITM2C	3.67951e-05	-0.0531959	0.00422167		84	RPL24	3.77788e-08	0.117291	1.007e-06		84	MASP1	6.83731e-05	0.159601	0.000441895		84	SLC6A11	0.00269586	0.0632278	0.0396607		84	NRN1	0.00271957	0.192845	0.0237026		84	KDM5B	1.15265e-06	0.0546617	5.35084e-05
	85	HILPDA	3.03405e-08	-0.0522162	6.32485e-06								85	PDE4DIP	0.000308888	-0.053415	0.01629		85	CHD3	1.13537e-08	0.11675	3.50396e-07		85	ST3GAL1	1.42597e-11	0.159107	4.23516e-10		85	GPR56	0.000162542	0.0624875	0.00455658		85	NRCAM	0.00200985	0.192518	0.018747		85	C3orf58	7.98488e-05	0.0542264	0.00160111
	86	CCDC171	8.69453e-05	-0.0523933	0.00328562								86	EIF1	0.00141604	-0.0536668	0.0460149		86	FNBP4	1.07812e-12	0.11641	9.96784e-11		86	JUN	0.000156916	0.158414	0.000932839		86	HIST1H1E	2.17161e-07	0.0623775	2.19115e-05		86	PTPRD	0.000139318	0.191946	0.00224786		86	NCAN	0.000954463	0.053657	0.0115154
	87	LIN7A	0.000287864	-0.0526042	0.00800117								87	SCRG1	0.000349365	-0.053867	0.0176273		87	EEF1D	1.35868e-24	0.116176	1.25095e-21		87	RPL5	1.21322e-08	0.158327	1.8617e-07		87	DPYSL2	2.0164e-06	0.0608141	0.000136974		87	NBEA	0.000628107	0.190074	0.00741811		87	CST5	2.19546e-05	0.053502	0.000559552
	88	WSB1	6.18136e-05	-0.0528593	0.00254831								88	OAZ1	8.26729e-07	-0.0540188	0.000298077		88	FUS	2.12881e-19	0.116103	7.5913e-17		88	EIF3E	1.02356e-16	0.15828	1.03751e-14		88	CHD1	0.00102409	0.0604163	0.0189843		88	PCLO	0.000283349	0.18958	0.00394777		88	MIAT	0.000712122	0.0528391	0.00910108
	89	RPL27	3.16529e-05	-0.0540452	0.00153049								89	GUCY1B3	5.18998e-05	-0.0546142	0.00540957		89	LUC7L	2.12997e-19	0.11602	7.5913e-17		89	AKT3	9.43067e-12	0.157112	2.88229e-10		89	PTPRD	0.000166463	0.0601158	0.00463267		89	TAF1D	1.32874e-05	0.189524	0.000336324		89	PRRC2C	2.72416e-06	0.0526927	0.0001036
	90	IGSF3	0.000622886	-0.0541395	0.0142336								90	VGF	9.30078e-07	-0.0546836	0.000326221		90	RPL35A	1.79241e-07	0.115961	3.89066e-06		90	RPL32	2.74039e-07	0.156977	3.0414e-06		90	NKTR	0.00158172	0.059468	0.0263356		90	DPYSL2	2.03239e-05	0.186524	0.000470258		90	PAXBP1	3.46536e-06	0.0523102	0.000125737
	91	CHGB	0.00242776	-0.0551958	0.0383187								91	PRKAG2-AS1	2.90636e-06	-0.0554555	0.000766619		91	RPL10A	6.14627e-08	0.115341	1.53984e-06		91	RPS18	4.57708e-07	0.156728	4.82537e-06		91	SREBF2	1.04545e-15	0.0584845	1.2834e-12		91	YARS	3.89555e-09	0.185562	6.14857e-07		91	INTU	0.00010983	0.0521656	0.0020764
	92	EGLN3	1.82548e-08	-0.055682	4.38452e-06								92	SNRPN	3.64027e-05	-0.0554952	0.00421147		92	RPL37A	5.81422e-05	0.114849	0.00057407		92	RPL23	4.29568e-08	0.156022	5.77734e-07		92	MCTP1	0.000306312	0.0580858	0.00746259		92	CTNND2	3.7086e-06	0.185538	0.00013023		92	PNRC1	0.000349307	0.0511237	0.00519075
	93	NAP1L1	1.58968e-05	-0.0569739	0.000921974								93	RASGRF1	4.53763e-05	-0.0563319	0.00486738		93	NACA	6.81134e-11	0.114775	4.12357e-09		93	RPLP2	4.66387e-08	0.155318	6.20455e-07		93	RDH11	7.55958e-07	0.0579417	5.92355e-05		93	ZNF638	9.58991e-05	0.18482	0.00166333		93	FSTL1	8.00438e-06	0.0508449	0.000245998
	94	NDRG1	4.88404e-07	-0.0584654	6.02919e-05								94	SLC25A4	0.000367769	-0.0565337	0.0183445		94	RPS18	7.24548e-05	0.11423	0.000689804		94	ACIN1	1.87031e-16	0.153026	1.76616e-14		94	GOLGA8A	0.00236227	0.0564397	0.0357038		94	REV3L	6.24047e-05	0.183305	0.0011796		94	BRD2	6.74572e-08	0.050624	5.57173e-06
	95	S100A10	0.0022273	-0.0586123	0.0360606								95	RAB1A	6.14739e-07	-0.0567174	0.00024698		95	SRSF11	1.8273e-14	0.113913	2.52362e-12		95	UBR5	5.07395e-14	0.152982	2.59535e-12		95	TET1	6.7932e-06	0.0561547	0.000367015		95	CSRNP3	1.0894e-05	0.182999	0.000291083		95	RNPC3	1.31289e-07	0.0504852	9.29836e-06
	96	RPL5	1.11103e-05	-0.0607979	0.000695479								96	MT3	3.31161e-07	-0.0576128	0.000149737		96	HMGCS1	0.00103535	0.113268	0.00677066		96	LINC00599	1.49241e-09	0.152208	2.86764e-08		96	MARCKS	0.000134076	0.0560304	0.00391889		96	MPC1	0.00363511	0.182813	0.029717		96	NDUFB11	1.38026e-07	-0.0503019	9.61539e-06
	97	BNIP3L	2.47941e-08	-0.060976	5.46252e-06								97	RORA	0.000276902	-0.0577844	0.0151939		97	SRSF6	3.84584e-33	0.113013	2.12454e-29		97	SYNE2	0.000268115	0.151956	0.0015079		97	BDP1	0.00048422	0.0554627	0.0107644		97	PWAR6	2.76405e-08	0.181995	2.78891e-06		97	POLR2L	1.24764e-06	-0.0503422	5.75554e-05
	98	KDM3A	4.87163e-07	-0.0611885	6.02919e-05								98	SEC61G	0.000373631	-0.0579315	0.0184701		98	DDX17	2.3734e-20	0.112875	1.03664e-17		98	GRIA2	1.09784e-05	0.15189	8.59634e-05		98	PFKFB3	0.000337051	0.0547921	0.00807788		98	ZBTB18	1.35955e-05	0.18178	0.000342553		98	PHYHIPL	7.52791e-05	-0.0505483	0.00151913
	99	KIAA1244	2.54044e-06	-0.0643503	0.000217582								99	SEPT7	2.50366e-05	-0.0586224	0.00327357		99	NFIA	0.000100828	0.111667	0.000926399		99	NACA	4.92249e-11	0.1513	1.28724e-09		99	FASN	9.68021e-14	0.0547551	6.90012e-11		99	ANK3	0.000656951	0.180068	0.00767628		99	HSPA9	7.08293e-08	-0.0508332	5.81827e-06
	100	MYO5B	4.99621e-10	-0.0644645	1.84002e-07								100	SMAP2	0.000132959	-0.0589067	0.00982605		100	LIMA1	2.54708e-05	0.111601	0.000282828		100	VCAN	0.0081167	0.150575	0.0306904		100	NELL2	0.000122443	0.0547325	0.00366616		100	WHSC1L1	9.49828e-07	0.179839	4.493e-05		100	MAGED1	3.19394e-05	-0.0511032	0.000754829
	101	GUCY1B3	2.00353e-08	-0.0645511	4.7098e-06								101	SLC2A3	4.81516e-06	-0.0594068	0.00105347		101	PNISR	1.34982e-09	0.110732	5.51332e-08		101	CD46	1.11903e-26	0.150529	9.5105e-24		101	TIMP4	5.10239e-10	0.0545065	1.25275e-07		101	TARS	2.98194e-06	0.179003	0.000109581		101	LAMP1	1.64495e-05	-0.0512378	0.000441675
	102	NEUROD6	1.11742e-05	-0.0652481	0.000697502								102	NDRG1	0.000172628	-0.0596097	0.0112992		102	NASP	1.71967e-10	0.11053	9.22318e-09		102	FNBP4	1.51984e-15	0.149592	1.16207e-13		102	BPTF	9.40038e-05	0.0543771	0.00301291		102	GOLGA2	3.51153e-12	0.176736	1.81016e-09		102	TSPAN6	1.28987e-09	-0.0513901	2.03587e-07
	103	GABRG2	0.000264934	-0.0668973	0.00751507								103	GABRA2	0.00150163	-0.0601816	0.0477413		103	RPL5	7.67394e-07	0.108955	1.36092e-05		103	NKTR	1.04508e-09	0.148525	2.08234e-08		103	TM7SF2	2.81922e-07	0.0539367	2.70853e-05		103	CNTN1	5.87175e-13	0.176518	4.61058e-10		103	TCEAL3	1.09764e-07	-0.0516491	8.16654e-06
	104	SLC4A7	8.00638e-08	-0.0674001	1.38216e-05								104	TUBB4B	8.12584e-06	-0.0603613	0.00145981		104	CHD2	6.94675e-07	0.108754	1.24723e-05		104	KMT2C	2.28789e-08	0.147742	3.29351e-07		104	PCDH7	0.00292122	0.0535703	0.0421346		104	TCERG1	0.000335653	0.175933	0.00453635		104	TRIB2	3.40599e-06	-0.0516612	0.0001241
	105	PWAR6	1.90152e-06	-0.0682014	0.000170805								105	GSTM3	2.31849e-06	-0.0609712	0.000626317		105	CD46	9.43024e-15	0.108709	1.42726e-12		105	PDE1A	0.000116617	0.14746	0.00071609		105	LSS	4.63224e-15	0.0529121	4.45037e-12		105	PNPLA8	1.43129e-07	0.175066	1.0302e-05		105	NPC2	0.00204795	-0.0516749	0.0212758
	106	PFKP	2.21595e-09	-0.0696282	7.0965e-07								106	TMEM66	0.000153004	-0.0620515	0.0106897		106	SRSF2	5.60101e-21	0.108168	2.69055e-18		106	MIB1	4.52838e-21	0.147385	1.22029e-18		106	LPHN3	2.49828e-07	0.0524991	2.45354e-05		106	RORA	0.00684272	0.174998	0.0493163		106	SLC25A5	1.71614e-05	-0.0517408	0.000456335
	107	SUCO	5.10472e-06	-0.0699408	0.000368624								107	ING2	0.000110438	-0.062063	0.0088099		107	ZEB1	1.49684e-08	0.106623	4.48179e-07		107	PTPRZ1	6.63638e-05	0.146706	0.000430546		107	MATN2	8.98382e-05	0.0516823	0.00290227		107	SMAP2	2.43952e-06	0.174114	9.24632e-05		107	CNR1	0.000223075	-0.0519971	0.00365675
	108	P4HA1	4.85853e-09	-0.0711602	1.39427e-06								108	NDN	5.35664e-12	-0.0632127	3.72022e-08		108	RUNX1T1	0.0007428	0.106587	0.00509582		108	EPHA5	8.25361e-06	0.146625	6.64893e-05		108	NCKAP5	1.83877e-05	0.051463	0.000814254		108	LDLR	0.00286945	0.173643	0.0246047		108	TRIM9	0.000103526	-0.0521097	0.00198578
	109	PLXDC2	0.000367008	-0.0717346	0.00960374								109	ARHGAP20	0.000136543	-0.0636158	0.0099907		109	CREBRF	4.77135e-07	0.106317	8.95774e-06		109	BRD2	1.07019e-18	0.146467	1.66535e-16		109	CCDC88A	0.00197177	0.050867	0.0311216		109	PANK3	1.27377e-08	0.173447	1.56126e-06		109	C1orf122	3.68578e-12	-0.0525263	1.31362e-09
	110	EDIL3	4.14867e-06	-0.0721289	0.000312878								110	NRN1	0.000154747	-0.0646479	0.0106897		110	CENPF	0.00418389	0.105886	0.022241		110	RPL35A	3.6904e-07	0.14644	3.98372e-06		110	HSD17B7	2.00554e-12	0.0506399	1.08089e-09		110	PLXDC2	0.000242206	0.172952	0.00347986		110	NQO1	0.00248282	-0.0525948	0.0246574
	111	TXNIP	7.96049e-08	-0.072236	1.38216e-05								111	PNMA2	8.53921e-08	-0.0649248	6.50658e-05		111	HNRNPH1	1.72237e-16	0.105161	3.76824e-14		111	EEF1D	1.41619e-20	0.146298	3.29407e-18		111	SEMA6A	0.00198226	0.0503941	0.0311981		111	BOD1L1	1.82619e-05	0.172731	0.000431587		111	HTRA1	0.000769158	-0.053121	0.00971204
	112	HK1	4.31244e-11	-0.0742231	2.26886e-08								112	TXNIP	0.000222336	-0.0654206	0.0133142		112	RBM39	1.30279e-12	0.105026	1.17982e-10		112	RPL26	5.08583e-06	0.145682	4.26011e-05		112	FAM69C	1.92427e-05	0.0503154	0.000838669		112	TMEM97	0.00133508	0.17223	0.013639		112	C17orf89	1.1572e-12	-0.0533237	4.58757e-10
	113	VEGFA	2.26495e-06	-0.0757982	0.000197042								113	ATP6AP2	0.000565143	-0.0675696	0.0247777		113	EIF3H	3.47891e-09	0.105001	1.26437e-07		113	BPTF	3.08349e-08	0.1456	4.29338e-07		113	RFTN1	4.25818e-06	-0.0501504	0.000254335		113	SC5D	0.00121561	0.171702	0.0126525		113	SEC11C	3.33243e-08	-0.0533928	3.08691e-06
	114	LSAMP	6.09618e-05	-0.0760112	0.00253209								114	GABRG2	0.000961257	-0.0677379	0.0355794		114	RPL15	2.80956e-08	0.104853	7.79934e-07		114	EIF4B	2.97345e-19	0.145417	5.42199e-17		114	RPS16	0.00356731	-0.0501561	0.0485687		114	RTN4	0.000544607	0.171383	0.0066231		114	PCDHGA10	9.39105e-06	-0.0534872	0.000277084
	115	GRIA2	3.74536e-07	-0.0772066	5.04641e-05								115	NAP1L5	6.11647e-06	-0.071022	0.00119607		115	BAZ1A	1.2257e-07	0.102816	2.78401e-06		115	PAXBP1	9.67061e-12	0.144951	2.95154e-10		115	RPS5	0.00361902	-0.0502493	0.0490929		115	GRIA4	7.71312e-07	0.171316	3.84733e-05		115	UQCRQ	2.11504e-07	-0.0538333	1.36256e-05
	116	BNIP3	0.000851508	-0.0780155	0.0180921								116	DUSP6	0.000168001	-0.0711893	0.0111817		116	BCL11A	0.000332958	0.102406	0.00255553		116	EWSR1	3.33889e-24	0.144853	1.75666e-21		116	PSMD10	5.86751e-06	-0.0504763	0.000329072		116	ATF4	2.60806e-06	0.169989	9.76783e-05		116	PRSS23	0.000518136	-0.0539134	0.00708494
	117	ADAMTS3	7.04075e-06	-0.0822637	0.000477238								117	PCDH11X	0.000836446	-0.0727235	0.0325978		117	EZH2	1.14578e-07	0.10187	2.6291e-06		117	NASP	1.29529e-10	0.142528	3.11447e-09		117	SOD1	1.8063e-06	-0.050541	0.000125299		117	SEMA6A	0.000838758	0.169983	0.0093559		117	MLC1	0.000129817	-0.0543054	0.00238055
	118	STC2	2.47799e-08	-0.0838488	5.46252e-06								118	P4HA1	3.29394e-07	-0.0730238	0.000149737		118	ADD3	2.85627e-07	0.10183	5.7692e-06		118	ILF3	1.18896e-16	0.141882	1.18879e-14		118	ATRAID	1.89113e-08	-0.0507153	3.05024e-06		118	DDX21	7.93312e-06	0.1696	0.000233109		118	SNX3	9.91455e-09	-0.0543929	1.11209e-06
	119	RPL30	2.8273e-08	-0.0840002	6.06552e-06								119	MDH1	0.000641662	-0.0753314	0.0273959		119	CCBE1	0.00174618	0.101769	0.0105338		119	FUBP1	1.05418e-14	0.141432	6.45272e-13		119	CUTA	1.02027e-06	-0.0512327	7.72089e-05		119	GNAO1	6.86936e-05	0.169465	0.00127664		119	GNG11	5.98971e-05	-0.0546581	0.00126777
	120	DOK6	7.80324e-06	-0.0863788	0.000514711								120	PDK1	4.9615e-06	-0.0755445	0.00106441		120	PLXDC2	0.000172226	0.101092	0.00144765		120	LINC00461	1.91727e-07	0.140743	2.21579e-06		120	COX7C	0.000215144	-0.0514505	0.0056663		120	ITSN1	0.000353584	0.168977	0.00470672		120	PPDPF	0.00099317	-0.0547402	0.0118884
	121	ALDOC	3.20445e-10	-0.0869489	1.28743e-07								121	PFKP	2.91424e-06	-0.0773749	0.000766619		121	PLXNA2	0.00581115	0.100979	0.0292637		121	FUS	1.10272e-14	0.140128	6.71259e-13		121	CNBP	2.98081e-11	-0.0515593	1.06817e-08		121	NELL2	0.000202863	0.16756	0.00303471		121	STAG2	5.58268e-09	-0.0547501	6.74101e-07
	122	TPT1	3.78696e-10	-0.0871307	1.41831e-07								122	CNTN1	0.000746912	-0.0778475	0.0300082		122	RSL1D1	1.31815e-09	0.100908	5.41395e-08		122	C14orf23	0.00405528	0.140059	0.0168038		122	APP	5.64275e-05	-0.051902	0.00195742		122	CACNG8	1.19207e-06	0.167535	5.24727e-05		122	TCEAL4	2.46808e-07	-0.0550498	1.54496e-05
	123	IGFBP2	4.40209e-05	-0.0922517	0.00195327								123	GPI	4.34279e-06	-0.0796425	0.000979211		123	RPL35	8.87318e-07	0.100678	1.5463e-05		123	DDX17	3.20508e-20	0.139249	7.08228e-18		123	SRI	0.00274433	-0.0519462	0.0401599		123	SLC38A1	0.000920265	0.166657	0.0100819		123	CD59	8.2569e-07	-0.0551109	4.09087e-05
	124	PDK1	5.93798e-11	-0.0927967	2.85243e-08								124	BNIP3L	2.61876e-07	-0.081265	0.000131515		124	CCDC171	4.15659e-05	0.10012	0.000433655		124	PNN	5.78433e-10	0.138739	1.21614e-08		124	INPP1	1.97994e-06	-0.0521033	0.000135033		124	KIF3A	0.000278839	0.166443	0.00390216		124	PSMD10	2.34653e-11	-0.0555343	6.48141e-09
	125	ALDOA	7.41453e-07	-0.0933687	8.31669e-05								125	MARCH1	0.000172169	-0.0819773	0.0112992		125	KDM5B	6.03527e-10	0.10002	2.73904e-08		125	RBM6	2.62714e-18	0.137912	3.72128e-16		125	CYSTM1	0.00314175	-0.052342	0.04441		125	CAMSAP2	0.000201231	0.166326	0.00302079		125	RFTN1	4.57915e-14	-0.0555463	2.81071e-11
	126	FEZF2	2.14636e-06	-0.0948832	0.000188956								126	NAP1L3	0.000465932	-0.0822037	0.0213771		126	MSMO1	0.000568312	0.100006	0.00406671		126	HEXIM1	1.0378e-20	0.137079	2.52004e-18		126	TXN	0.000771898	-0.0525223	0.0153802		126	BPTF	0.000101181	0.16607	0.00173184		126	CTSD	1.52359e-11	-0.0559622	4.42982e-09
	127	H1F0	4.53734e-07	-0.0964014	5.71039e-05								127	PKM	9.28496e-08	-0.0832939	6.64405e-05		127	EDIL3	0.00162085	0.0997024	0.00989937		127	TNRC6B	1.75611e-05	0.137003	0.000131408		127	ALDH9A1	0.00036957	-0.0526023	0.0086692		127	YWHAG	2.61681e-05	0.16602	0.000574788		127	GPX1	2.19624e-14	-0.0568485	1.67209e-11
	128	ENO1	1.15216e-09	-0.103958	3.97803e-07								128	ASPH	1.57824e-06	-0.0837337	0.000464992		128	EIF3L	1.19217e-09	0.0997019	4.94246e-08		128	RPL37A	1.1262e-06	0.136696	1.08909e-05		128	SMARCA1	0.000699388	-0.052727	0.0142832		128	NUDT3	0.000100805	0.165917	0.00172808		128	SPRY2	0.000769945	-0.056926	0.00971643
	129	CALB2	0.00146671	-0.11398	0.026653								129	RP11-395G23.3	6.56885e-08	-0.0875423	5.61988e-05		129	SPTY2D1	7.0116e-06	0.0995487	9.33908e-05		129	CTTNBP2	3.45373e-05	0.135287	0.000241052		129	MGST3	5.18529e-05	-0.0528588	0.00184134		129	MYO9A	9.57756e-07	0.165893	4.50288e-05		129	LINC00473	4.09933e-07	-0.0569293	2.29808e-05
	130	NRN1	5.59676e-12	-0.118485	3.74763e-09								130	TPI1	0.00104019	-0.087948	0.0374349		130	EWSR1	4.3276e-19	0.0989544	1.47523e-16		130	ZC3H11A	5.28975e-18	0.134971	7.08409e-16		130	BEX1	0.00255396	-0.0531894	0.0380289		130	CD44	2.51131e-05	0.165877	0.000553816		130	ANXA5	7.83568e-06	-0.0569339	0.000242297
	131	THSD7A	0.00167718	-0.123491	0.0294132								131	ALDOC	5.9494e-06	-0.0922712	0.00118436		131	ARRDC3	1.07387e-08	0.0988286	3.36109e-07		131	ZNF280D	3.05687e-13	0.134959	1.31416e-11		131	DARS	6.76863e-06	-0.0532465	0.000366584		131	SMC2	0.000981691	0.165098	0.0106127		131	COX7C	4.28852e-08	-0.057074	3.80576e-06
	132	ENO2	5.01861e-12	-0.127704	3.46551e-09								132	VSNL1	0.000347866	-0.0946838	0.0176273		132	SRRM2	9.25494e-18	0.0982384	2.59544e-15		132	RPL8	9.67142e-08	0.134856	1.19125e-06		132	HAT1	1.13829e-08	-0.0533685	1.96691e-06		132	MGST1	0.00280456	0.164665	0.024208		132	QKI	0.00123258	-0.0575759	0.0141414
	133	CA9	3.18688e-08	-0.142104	6.52042e-06								133	HK1	9.70967e-08	-0.0952403	6.64405e-05		133	RPL12	1.10838e-05	0.0976281	0.000138372		133	AKAP8L	7.94056e-18	0.134849	1.00264e-15		133	IFIH1	0.000237641	-0.0535079	0.00612022		133	SEPT3	4.35036e-06	0.163946	0.000147892		133	MAP1A	3.85744e-05	-0.0576082	0.000886049
	134	PGK1	4.52388e-09	-0.145733	1.3361e-06								134	C11orf96	0.000571822	-0.0956209	0.0250209		134	WSB1	0.00136949	0.0969015	0.00860573		134	RAI14	1.87289e-06	0.134659	1.7287e-05		134	ERH	1.6855e-11	-0.0535925	7.02727e-09		134	UTP23	0.000225772	0.163657	0.0032952		134	OST4	1.87015e-06	-0.0588893	7.81185e-05
	135	FAM162A	2.46521e-12	-0.148345	1.81579e-09								135	NPAS4	1.11632e-06	-0.097028	0.000373748		135	EIF4B	1.05839e-10	0.0968377	6.0432e-09		135	CCNL2	1.28416e-16	0.133973	1.26116e-14		135	UQCRH	1.29881e-05	-0.0536575	0.000626636		135	RASSF2	0.000375867	0.163151	0.00494083		135	NDRG4	0.000232601	-0.0593988	0.00378203
	136	OLFM1	2.36378e-09	-0.163322	7.3567e-07								136	ALDOA	1.5789e-05	-0.120963	0.0023734		136	RPL6	1.00781e-05	0.0963239	0.000127766		136	ZNF638	2.5273e-11	0.133834	7.03346e-10		136	PFN1	8.98137e-06	-0.0538489	0.000462614		136	LINC00853	5.45536e-06	0.162802	0.000174706		136	HSPB1	0.000667428	-0.0596063	0.00866519
	137	LDHA	1.07086e-15	-0.181522	1.6902e-12								137	ALCAM	9.11203e-05	-0.124611	0.00786518		137	CADM1	0.000325841	0.0959521	0.002507		137	ZNF24	1.8101e-21	0.133315	5.4051e-19		137	HSPE1	1.03918e-05	-0.0541734	0.000519519		137	PBRM1	1.13491e-05	0.162225	0.000298905		137	COX6C	5.07013e-09	-0.060729	6.40198e-07
	138	NTS	0.000448866	-0.18194	0.0112244								138	ENO2	7.41214e-07	-0.130452	0.00028239		138	RSF1	1.34555e-06	0.0958934	2.22216e-05		138	SMC4	0.00335746	0.133042	0.0141719		138	GNG5	0.00186287	-0.0542623	0.0298505		138	PRKAA2	2.53234e-10	0.161925	6.35875e-08		138	PRRX1	6.91141e-07	-0.0609744	3.57661e-05
	139	IGFBP5	1.37714e-09	-0.266072	4.61069e-07								139	STC2	1.45856e-06	-0.137204	0.000447635		139	FUBP1	2.01066e-10	0.0958744	1.05785e-08		139	MEX3B	8.46882e-14	0.13236	4.12193e-12		139	HINT1	7.92495e-06	-0.0543142	0.000415956		139	ABI2	7.28441e-08	0.161905	6.09589e-06		139	RPS28	0.000223331	-0.0609915	0.00365823
	140	SPATA22	1.52125e-08	-0.308251	3.735e-06								140	FAM162A	4.83659e-07	-0.141632	0.000205527		140	SLU7	3.39335e-08	0.0951826	9.1666e-07		140	RPL24	7.63139e-07	0.132253	7.63036e-06		140	SPTSSA	4.48398e-05	-0.0543644	0.00164044		140	GNB1	8.53128e-08	0.161723	6.82972e-06		140	HLA-B	4.00298e-05	-0.0610033	0.000915672
	141	TAOK1	8.08764e-05	-0.487864	0.00312434								141	ENO1	2.08572e-08	-0.146485	2.30441e-05		141	SETD5-AS1	2.1204e-09	0.0949801	8.1486e-08		141	APEX1	1.30352e-14	0.131138	7.80592e-13		141	KIF5C	0.00283809	-0.0545542	0.0413131		141	ACLY	1.10739e-13	0.161623	1.35944e-10		141	LMO2	2.24844e-09	-0.0611079	3.23124e-07
													142	H1F0	2.92431e-07	-0.159486	0.000143597		142	CRYZL1	7.31695e-16	0.0947987	1.34735e-13		142	RPS27A	2.39589e-06	0.130966	2.16267e-05		142	UQCRQ	7.58247e-05	-0.0548579	0.00252715		142	IRS2	0.000751756	0.160924	0.00858922		142	NAP1L3	2.35403e-05	-0.0619804	0.000593123
													143	TAOK1	0.000428883	-0.168237	0.0200785		143	ILF3	3.84072e-12	0.0947775	3.12016e-10		143	ZNF281	4.59273e-19	0.130262	8.05441e-17		143	POMP	2.63249e-10	-0.0553052	7.00844e-08		143	HK1	7.31054e-08	0.16047	6.09589e-06		143	EFEMP1	0.000162681	-0.0624922	0.00283498
													144	PGK1	1.48092e-08	-0.187081	1.81799e-05		144	TIA1	1.04426e-09	0.094671	4.40362e-08		144	ARID4B	3.88922e-09	0.130057	6.74569e-08		144	EEF2	6.27212e-05	-0.0553299	0.00214876		144	TSPYL2	0.00118899	0.160182	0.0124399		144	ENKUR	8.68775e-07	-0.0629776	4.27481e-05
													145	FOS	1.37631e-05	-0.230917	0.00212674		145	SLC38A2	1.39175e-10	0.0942372	7.72702e-09		145	GOLGA4	1.51329e-06	0.12992	1.42112e-05		145	PFDN5	1.576e-05	-0.0558258	0.000730079		145	CEP78	6.1969e-06	0.160174	0.000193682		145	MGLL	2.12236e-06	-0.063078	8.63395e-05
													146	FABP3	1.86141e-05	-0.245832	0.00263664		146	ACIN1	6.44222e-10	0.0939638	2.90518e-08		146	SLU7	2.82386e-13	0.129839	1.23074e-11		146	GPX1	2.07727e-08	-0.0561537	3.30226e-06		146	SDC3	3.63768e-06	0.159965	0.000128611		146	FEZ1	2.15233e-10	-0.0634045	4.41478e-08
													147	LDHA	4.14752e-11	-0.248632	1.52746e-07		147	RPL23	2.5373e-05	0.0934642	0.000282025		147	ARGLU1	2.29966e-09	0.129485	4.22407e-08		147	LMO2	2.92877e-05	-0.0561851	0.0011792		147	ARHGAP21	0.00348129	0.159666	0.0286931		147	PCDHGA3	1.91837e-09	-0.0636889	2.85323e-07
													148	OLFM1	7.92854e-08	-0.257586	6.25703e-05		148	EEF2	1.19401e-08	0.0929939	3.66955e-07		148	CEBPZ	3.31361e-11	0.129436	8.9952e-10		148	LDHB	6.41775e-06	-0.056265	0.000351023		148	CXADR	1.28862e-05	0.159335	0.000329568		148	GSTP1	2.89409e-07	-0.0637313	1.74253e-05
													149	SPATA22	0.000229629	-0.354941	0.0135577		149	RPL27	1.41809e-05	0.0924135	0.000172457		149	FAM211A	8.61025e-09	0.12924	1.37566e-07		149	GNPDA1	9.03603e-09	-0.0562938	1.61023e-06		149	PTP4A2	3.67727e-08	0.158518	3.57959e-06		149	GAD1	1.55263e-05	-0.0642171	0.000422517
													150	SCG2	8.29565e-05	-0.415483	0.00733236		150	AUTS2	0.000231776	0.0922516	0.00187947		150	SPEN	3.05268e-08	0.129	4.25585e-07		150	ZHX1	0.00184168	-0.0563225	0.0295753		150	ELAVL3	0.000176671	0.158482	0.00271481		150	OLIG1	0.000145126	-0.064408	0.00259035
													151	NTS	0.00150373	-0.525634	0.0477413		151	SYF2	2.35449e-10	0.0920529	1.2105e-08		151	RBM5	2.1371e-15	0.128973	1.55853e-13		151	ANP32E	0.000605575	-0.0563569	0.0128318		151	KIF5B	7.89419e-06	0.158474	0.000232274		151	IFIT3	3.47456e-06	-0.0645619	0.000125864
																			152	TMEM59	7.63706e-22	0.0910842	4.44095e-19		152	RNF44	2.69574e-21	0.128778	7.68252e-19		152	CHCHD10	1.17745e-08	-0.0563844	1.98611e-06		152	FAM63B	0.000137569	0.158018	0.00222375		152	FN1	7.91852e-06	-0.0653796	0.000244077
																			153	CLK1	7.96877e-14	0.0908484	9.12362e-12		153	POGZ	1.9611e-11	0.128735	5.60601e-10		153	HTATSF1	0.000209102	-0.0570266	0.00554021		153	BMPR2	4.09025e-06	0.157676	0.000140345		153	ARHGEF6	2.14487e-05	-0.0657616	0.000549827
																			154	CIRBP	7.47771e-24	0.090544	6.29456e-21		154	CEP95	1.24189e-10	0.128152	2.99914e-09		154	HSPD1	5.39875e-07	-0.0571193	4.50174e-05		154	CEP290	0.00272727	0.157423	0.0237356		154	TMEM255A	2.58484e-11	-0.0660014	6.96553e-09
																			155	EIF5	2.84836e-09	0.0904966	1.05782e-07		155	CCNG2	3.0015e-09	0.128125	5.36169e-08		155	EIF1	3.20297e-06	-0.0571557	0.000203379		155	PLEKHA5	0.000334988	0.157416	0.00453013		155	RRAGD	1.40398e-07	-0.0660318	9.72534e-06
																			156	LTN1	2.86205e-07	0.0903498	5.77559e-06		156	GJC1	4.51391e-11	0.127909	1.19311e-09		156	POLR2L	4.54784e-05	-0.0574111	0.00165831		156	PTPRF	1.15799e-06	0.157215	5.14811e-05		156	SLIT2	0.0010405	-0.066641	0.0123613
																			157	APEX1	2.79997e-15	0.0900862	4.6872e-13		157	NOP58	3.20182e-12	0.127476	1.09183e-10		157	SDC2	0.00221309	-0.0579489	0.0339602		157	PRUNE2	9.26657e-07	0.157019	4.40573e-05		157	GPX4	1.68922e-13	-0.0685106	8.7585e-11
																			158	RPS15A	0.00013314	0.0896529	0.00116469		158	RPS15A	1.40771e-05	0.126449	0.000107485		158	TCEAL8	2.72392e-07	-0.0582731	2.6284e-05		158	PHIP	0.00154142	0.156733	0.0152261		158	HTATSF1	1.12458e-09	-0.0685432	1.84074e-07
																			159	GLTSCR2	5.00313e-13	0.0892549	4.98691e-11		159	FOXO3	6.44596e-18	0.126336	8.47836e-16		159	NACA	3.70201e-05	-0.0586393	0.00138415		159	MLLT4	8.66489e-06	0.156731	0.000249307		159	TCEAL8	2.33141e-16	-0.0689552	3.03042e-13
																			160	DDX42	1.60914e-10	0.0891887	8.77956e-09		160	SSBP2	2.39783e-07	0.126059	2.70331e-06		160	PGRMC2	1.30758e-05	-0.0589059	0.000628927		160	GNG2	0.00155861	0.155999	0.0153574		160	PHPT1	1.26016e-11	-0.0693842	3.81448e-09
																			161	HNRNPDL	7.79665e-11	0.0890611	4.61883e-09		161	LUC7L	8.03526e-16	0.125376	6.62519e-14		161	RPS9	0.00104454	-0.0592811	0.0192141		161	FRA10AC1	1.47207e-07	0.155719	1.0527e-05		161	SRI	9.92333e-08	-0.0695813	7.56124e-06
																			162	IVNS1ABP	5.82762e-08	0.0887392	1.46666e-06		162	CLK1	1.0747e-15	0.125184	8.60421e-14		162	C1orf122	1.84349e-08	-0.0594368	2.99526e-06		162	CEP170	0.00128669	0.15554	0.0132365		162	DPPA4	2.77397e-10	-0.0703569	5.42446e-08
																			163	HMGCR	1.81216e-05	0.0887027	0.000212318		163	EIF3H	3.96621e-09	0.125122	6.85233e-08		163	RPS13	0.00170919	-0.0602103	0.0278937		163	SREBF2	4.25589e-11	0.155391	1.59394e-08		163	KIF5C	2.17396e-07	-0.0708652	1.39645e-05
																			164	CCNL1	1.73133e-08	0.0884556	5.08739e-07		164	RSL1D1	3.81737e-10	0.12509	8.32698e-09		164	MRFAP1	1.63112e-10	-0.0602885	4.50537e-08		164	CELF4	0.0019259	0.154386	0.0181943		164	SMS	1.03469e-08	-0.0709559	1.14892e-06
																			165	CHD6	3.71633e-10	0.0882306	1.79693e-08		165	RBM33	4.54442e-15	0.124852	3.08031e-13		165	RPS20	0.00365116	-0.060385	0.0493756		165	MARK3	1.48161e-10	0.154313	4.19732e-08		165	KAT2B	8.12385e-06	-0.0711333	0.000248978
																			166	G3BP1	1.23895e-19	0.0881584	4.64018e-17		166	PNRC1	1.74358e-10	0.124604	4.09002e-09		166	TOMM7	2.18598e-05	-0.0605026	0.0009325		166	HLTF	0.000123016	0.152878	0.00202706		166	HAP1	3.31845e-16	-0.0712804	4.07377e-13
																			167	EPC1	8.20101e-07	0.0880421	1.44397e-05		167	DDX42	1.95929e-17	0.124599	2.30289e-15		167	PCBP1	1.83211e-15	-0.0608122	2.13074e-12		167	PPP3CA	8.09623e-08	0.15185	6.60157e-06		167	COX8A	8.28894e-10	-0.0715829	1.40893e-07
																			168	RBPJ	1.18073e-05	0.0877724	0.000145839		168	SMC5	2.6392e-08	0.124461	3.73357e-07		168	PCBD1	2.99708e-11	-0.0614946	1.06817e-08		168	FRRS1L	6.47385e-06	0.151543	0.000200074		168	SLC1A3	2.63102e-05	-0.071998	0.000645975
																			169	SEPT2	2.50908e-14	0.0874923	3.33994e-12		169	ANKZF1	1.60432e-19	0.124226	3.05608e-17		169	RPS10	7.19095e-06	-0.0619584	0.000385676		169	CSGALNACT1	6.80104e-05	0.151214	0.00126821		169	RP11-849I19.1	0.000139147	-0.0728082	0.00250794
																			170	RPLP1	0.000130211	0.087242	0.00114359		170	PDE4D	1.44891e-06	0.124225	1.36881e-05		170	LAMTOR5	4.08849e-11	-0.0626476	1.34841e-08		170	PHACTR3	2.34993e-06	0.150837	8.98382e-05		170	CHCHD2	1.54514e-07	-0.0730579	1.04094e-05
																			171	TFDP2	1.97963e-17	0.0872249	5.2076e-15		171	SRRM2	1.90201e-14	0.123924	1.08601e-12		171	SMS	8.19159e-05	-0.0629741	0.00268211		171	CELF2	0.000362987	0.150564	0.00480294		171	AP1S2	5.34408e-09	-0.0732169	6.58104e-07
																			172	ZNF195	7.58678e-11	0.0871861	4.50659e-09		172	BAZ1A	8.87148e-08	0.123877	1.10007e-06		172	UBA52	0.000162015	-0.0631385	0.00455658		172	ACSL6	0.00109552	0.150511	0.0116439		172	CA2	0.000453208	-0.0735599	0.00636889
																			173	LINC00599	0.000124389	0.087165	0.00110122		173	PRPF4B	3.89934e-13	0.123323	1.60753e-11		173	RPL19	0.000234316	-0.0632013	0.00605576		173	EPS15	2.37061e-07	0.150428	1.57307e-05		173	B2M	1.22133e-05	-0.0742563	0.000344888
																			174	ANP32E	5.14913e-06	0.0871091	7.21956e-05		174	MGEA5	6.84582e-12	0.122526	2.16103e-10		174	RPL35A	0.0011913	-0.0634371	0.0211609		174	DHCR24	4.36389e-07	0.150116	2.5443e-05		174	LAMP2	0.000238725	-0.0750719	0.00385889
																			175	KIAA1456	0.0011082	0.0870466	0.00718752		175	RPL6	2.32445e-06	0.122461	2.10247e-05		175	RPL35	0.000640809	-0.06381	0.0133837		175	CCDC88A	0.00317252	0.150012	0.026635		175	BEX2	1.37993e-10	-0.0758744	2.98943e-08
																			176	PCSK5	4.69626e-05	0.0869532	0.000478438		176	NHSL1	2.01595e-08	0.122198	2.9501e-07		176	TRMT112	2.31e-11	-0.0638851	8.80072e-09		176	PRODH	4.05296e-07	0.149897	2.38822e-05		176	LIMA1	0.00156329	-0.0772765	0.0171434
																			177	DDAH2	5.57184e-06	0.0864721	7.75321e-05		177	ZNF462	5.66791e-06	0.122008	4.69429e-05		177	HLA-A	0.0023833	-0.0639376	0.0359227		177	KDM5B	0.000830396	0.148794	0.00927198		177	METTL7A	1.3267e-06	-0.0779729	5.99756e-05
																			178	SF3B1	2.95903e-12	0.0862836	2.48614e-10		178	RPL27	3.54245e-06	0.121996	3.06131e-05		178	ATP5G3	1.31206e-09	-0.0640072	2.87056e-07		178	NSG1	0.000211993	0.148423	0.0031418		178	TCEAL5	5.92644e-09	-0.0780451	7.1172e-07
																			179	RPS7	3.69663e-05	0.085811	0.00039423		179	ROCK1	2.12671e-11	0.121798	6.01714e-10		179	CDCA7L	0.000657949	-0.0640446	0.0136271		179	NOP56	0.000128948	0.147362	0.00210752		179	MT2A	1.56435e-06	-0.0782579	6.77792e-05
																			180	KLHL24	1.20252e-11	0.0852332	8.76966e-10		180	IVNS1ABP	1.2743e-12	0.121543	4.76449e-11		180	GPX4	2.59135e-07	-0.0640916	2.52252e-05		180	PRKACB	2.52027e-06	0.146735	9.50349e-05		180	TIMP2	2.49885e-07	-0.0807109	1.55541e-05
																			181	CBFA2T2	4.49591e-12	0.0850158	3.5865e-10		181	G3BP1	9.86771e-23	0.121506	3.89369e-20		181	GSTP1	1.95216e-05	-0.0646135	0.000847148		181	AHNAK	2.35981e-10	0.146623	5.99365e-08		181	RPS4X	1.57014e-05	-0.0810183	0.00042571
																			182	RPL9	1.04763e-06	0.0850026	1.78094e-05		182	LCOR	1.03852e-12	0.121123	3.97026e-11		182	TPT1	0.000151514	-0.0646949	0.00434807		182	FASN	1.38067e-11	0.146091	5.79103e-09		182	VAT1L	8.04194e-15	-0.081164	6.83472e-12
																			183	ATM	1.24426e-11	0.0849208	9.01457e-10		183	RIF1	5.34968e-08	0.121049	6.96593e-07		183	RPL30	0.000861382	-0.0648687	0.0167111		183	NARS	5.60258e-06	0.145467	0.000178387		183	ABCA1	1.99374e-08	-0.0812805	2.0209e-06
																			184	DDX21	1.18243e-05	0.0844613	0.000145967		184	KDM5B	2.05131e-09	0.120302	3.80302e-08		184	TSPAN7	0.00216216	-0.0648991	0.0334341		184	CSDE1	9.26757e-05	0.145313	0.00162014		184	SPOCK2	0.000116237	-0.0816093	0.00216934
																			185	PRDM8	0.00283491	0.0841095	0.0159357		185	CPSF6	1.07552e-29	0.120214	1.82813e-26		185	UQCRB	4.72132e-07	-0.0662623	4.0789e-05		185	SERINC1	5.33897e-06	0.145158	0.000172068		185	SEPP1	5.92706e-05	-0.0817601	0.00125812
																			186	HSPA1B	0.0012653	0.0840014	0.0080621		186	SOX4	0.000457341	0.120193	0.00243632		186	C6orf48	4.96463e-08	-0.066443	6.68923e-06		186	ACBD3	4.63445e-06	0.145153	0.000156109		186	IGFBP2	0.00445835	-0.0850157	0.03897
																			187	PANK3	2.73673e-09	0.083772	1.01979e-07		187	TAF15	1.34028e-14	0.120169	8.00438e-13		187	B2M	0.00104518	-0.0665217	0.0192141		187	BCL11A	8.95416e-05	0.144843	0.00157401		187	GLUL	1.03892e-06	-0.0867634	4.93699e-05
																			188	TCF12	4.89713e-09	0.0834425	1.70413e-07		188	MDM4	1.25671e-14	0.120063	7.54607e-13		188	FAU	1.50177e-05	-0.066541	0.000703062		188	AGTPBP1	4.79864e-06	0.144477	0.000159933		188	BEX4	1.93484e-25	-0.0868523	2.13771e-21
																			189	FAU	1.75949e-05	0.0834407	0.000206805		189	ZMYM2	7.17353e-18	0.12005	9.26689e-16		189	RPL27A	0.0011501	-0.0665563	0.0206114		189	GOLGA4	0.0030585	0.144333	0.0258545		189	S100A6	7.51826e-09	-0.0887718	8.69795e-07
																			190	MYO6	0.000145275	0.0833183	0.00125445		190	PCNT	2.6919e-09	0.119898	4.85971e-08		190	DDIT3	0.00238488	-0.0666895	0.0359227		190	KIAA1244	1.19859e-08	0.144079	1.49635e-06		190	CA12	1.2356e-09	-0.0893372	1.96899e-07
																			191	RAB3GAP2	2.86651e-08	0.0832047	7.89792e-07		191	EEF1A1	9.19789e-10	0.119464	1.85782e-08		191	H3F3B	0.000113914	-0.0668709	0.00348153		191	RIOK3	9.93412e-08	0.143871	7.62202e-06		191	GPM6B	1.56383e-05	-0.090236	0.000424521
																			192	ARGLU1	3.40348e-05	0.0828988	0.000366147		192	GLTSCR2	3.65529e-14	0.119377	1.93232e-12		192	STAG2	3.10196e-07	-0.0669926	2.94181e-05		192	RNMT	5.39937e-06	0.14357	0.000173416		192	MOXD1	0.000280988	-0.0910423	0.00441607
																			193	SNORA76	1.48441e-19	0.0826862	5.46682e-17		193	TTC17	2.20474e-16	0.119367	2.05562e-14		193	CSTB	2.87767e-08	-0.0675037	4.38982e-06		193	CLIP1	0.000910653	0.143395	0.0100013		193	C8orf4	0.000326786	-0.0910613	0.00492228
																			194	MSI2	6.55193e-08	0.082581	1.62672e-06		194	NAA25	2.11501e-17	0.119115	2.44688e-15		194	RPS27A	0.000825817	-0.0693043	0.0162074		194	CADM3	1.58617e-08	0.143383	1.86434e-06		194	SYNM	3.29966e-05	-0.0911054	0.000777319
																			195	HEXIM1	4.04666e-07	0.0825637	7.83005e-06		195	CCNL1	4.28628e-11	0.118856	1.1343e-09		195	OST4	6.69954e-05	-0.0697074	0.00226707		195	FAM49A	1.65817e-05	0.14315	0.000398701		195	MT1E	1.89078e-06	-0.0912294	7.86827e-05
																			196	RNF44	7.40407e-15	0.0825549	1.15217e-12		196	RPL12	8.71286e-06	0.11874	6.97313e-05		196	BEX2	3.85754e-06	-0.0698225	0.000234821		196	KAZN	3.81506e-07	0.143139	2.27841e-05		196	MT3	0.000190146	-0.0932712	0.00321674
																			197	GSE1	2.43846e-07	0.0823851	5.08326e-06		197	TOP2B	1.24286e-07	0.118733	1.48982e-06		197	RPL8	2.79653e-05	-0.0700698	0.0011297		197	C6orf62	8.812e-07	0.143033	4.2515e-05		197	CEBPD	0.00278306	-0.0947065	0.0270199
																			198	RPL34	0.00644213	0.0823006	0.0319062		198	CHD2	1.41289e-07	0.11868	1.67853e-06		198	SQSTM1	0.000559024	-0.0706393	0.0120397		198	HSP90AA1	0.00263451	0.14302	0.0231839		198	NGFRAP1	6.61876e-17	-0.0950858	1.12504e-13
																			199	KIT	5.8678e-05	0.0820711	0.000578415		199	PANK3	2.10672e-11	0.118499	5.97589e-10		199	HLA-B	0.00101469	-0.0708383	0.0188892		199	KLHL23	0.000109974	0.142609	0.00184798		199	TCEAL7	8.21687e-21	-0.0958729	3.63136e-17
																			200	TTR	8.47347e-08	0.0816726	2.01621e-06		200	KANSL1	2.48417e-24	0.118409	1.4075e-21		200	ABCA1	0.000691008	-0.0709026	0.0141381		200	PRRC2B	5.2905e-07	0.142557	2.9226e-05		200	ZMAT3	8.59335e-14	-0.0963006	4.86891e-11
																			201	ZBTB11	1.65446e-05	0.0815931	0.000196235		201	TRA2A	1.28415e-15	0.118304	9.95643e-14		201	SLC25A5	1.12455e-06	-0.0727062	8.4521e-05		201	EIF5	0.00102766	0.14238	0.0110288		201	PLA2G16	1.59651e-12	-0.0964657	5.97932e-10
																			202	PRPF40A	2.05155e-06	0.0814088	3.20376e-05		202	MCM7	1.48158e-28	0.117958	1.48649e-25		202	RPL18	3.46686e-05	-0.0732254	0.00132081		202	SETD5	0.000820511	0.142327	0.00920347		202	SLC4A4	7.67794e-07	-0.096816	3.86468e-05
																			203	ZC3H11A	3.96862e-09	0.0813833	1.42361e-07		203	MSRA	3.35785e-13	0.117862	1.42495e-11		203	RPS27L	0.000452961	-0.0732563	0.0102134		203	ELOVL6	0.000383084	0.142297	0.00502076		203	WBP5	9.1744e-17	-0.0989597	1.35151e-13
																			204	GPM6A	0.00076151	0.081243	0.00520318		204	NCKAP5	6.69006e-09	0.117468	1.09504e-07		204	RPL38	0.000239138	-0.0735402	0.00613733		204	PAFAH1B1	2.04926e-05	0.141976	0.000473667		204	SLCO1C1	1.43671e-06	-0.0998636	6.41968e-05
																			205	NSUN2	9.17108e-17	0.0811797	2.13319e-14		205	FOXG1	0.000201378	0.117251	0.00116978		205	RPL27	4.84109e-05	-0.0735854	0.00173659		205	SOGA3	8.47972e-05	0.141908	0.00151968		205	LPL	0.000535697	-0.100478	0.00726661
																			206	SBNO1	8.99262e-07	0.0807453	1.56172e-05		206	ZFC3H1	1.47832e-09	0.116947	2.8455e-08		206	FAM184B	0.00158872	-0.0740418	0.0263977		206	EPHA5	0.000287266	0.141658	0.00398976		206	SQSTM1	2.2339e-09	-0.100561	3.23124e-07
																			207	SMARCC1	5.90635e-06	0.0807136	8.16083e-05		207	KIF5B	4.29147e-10	0.116726	9.27872e-09		207	RPS4X	0.00187914	-0.0747515	0.0299546		207	ATM	1.15517e-08	0.141569	1.45862e-06		207	PTGDS	0.00439343	-0.105526	0.0385551
																			208	MCM7	2.0071e-27	0.0805667	4.03189e-24		208	TMEM87A	4.74073e-18	0.116412	6.42675e-16		208	COX8A	2.5605e-06	-0.0749531	0.000167395		208	ZNF503	3.83933e-10	0.141305	9.22148e-08		208	S100A13	3.74336e-14	-0.108324	2.50657e-11
																			209	ELP2	4.55759e-12	0.0804564	3.62263e-10		209	TAF7	6.23037e-12	0.116303	1.98662e-10		209	HSPB1	0.000239579	-0.0768079	0.00614151		209	BAI3	0.00419716	0.141082	0.0334818		209	IFIT2	2.68345e-06	-0.10935	0.000102589
																			210	RBM6	3.86296e-11	0.0803723	2.4742e-09		210	RPL34	0.00022157	0.116129	0.00127302		210	RPL15	2.13897e-05	-0.0768482	0.000914214		210	TOP2B	0.000216034	0.140401	0.00319098		210	CREM	2.35122e-15	-0.114395	2.36159e-12
																			211	LCOR	2.89258e-07	0.0803644	5.82657e-06		211	ZNF91	4.89725e-07	0.115689	5.12622e-06		211	HSPA9	4.40287e-11	-0.0776735	1.39853e-08		211	KIAA2022	4.03349e-05	0.140238	0.000822973		211	SAT1	0.000241316	-0.114536	0.00389792
																			212	HMGB2	1.07818e-05	0.0801647	0.000135059		212	SECISBP2	4.72167e-11	0.115509	1.23913e-09		212	TCEAL7	2.98499e-08	-0.0780908	4.43486e-06		212	IGSF3	0.000129653	0.140127	0.00211747		212	TMSB4X	1.79348e-07	-0.12237	1.17598e-05
																			213	TCERG1	8.70835e-07	0.0800885	1.52479e-05		213	ZNF195	1.62633e-10	0.115306	3.84353e-09		213	TCEAL5	1.86583e-05	-0.0780908	0.0008213		213	KIAA1109	0.000740397	0.140071	0.00847258		213	DLK1	4.53342e-06	-0.12641	0.000157685
																			214	RBM28	4.37893e-07	0.0799223	8.31997e-06		214	PRKX	0.00029235	0.115284	0.00162722		214	RPS12	0.000190702	-0.0797492	0.00513269		214	EIF4G3	0.000587042	0.140003	0.00703083		214	RPS27L	6.94779e-20	-0.12932	1.91907e-16
																			215	NUFIP2	6.05284e-05	0.0798902	0.000594442		215	SF3B1	2.93557e-13	0.115248	1.27191e-11		215	RPL31	0.000355564	-0.0803054	0.0084211		215	KMT2A	0.00453442	0.139311	0.0356573		215	HAPLN1	3.93318e-12	-0.133483	1.37955e-09
																			216	IQGAP1	6.64366e-08	0.0798192	1.64211e-06		216	DDX21	6.55031e-08	0.115132	8.3666e-07		216	RPL26	0.000606259	-0.0820868	0.0128319		216	NOLC1	0.000110688	0.138954	0.00185606		216	HOPX	0.000178178	-0.133807	0.00304763
																			217	MIB1	4.24204e-10	0.079818	2.03333e-08		217	GNL3	1.98554e-08	0.115026	2.91139e-07		217	NGFRAP1	2.31715e-08	-0.0827836	3.6573e-06		217	NEGR1	0.0021151	0.138721	0.0195227		217	FABP7	0.00335819	-0.134538	0.0313105
																			218	ZNF506	6.12388e-09	0.0794436	2.07227e-07		218	USP3	2.27022e-11	0.114948	6.38231e-10		218	WBP5	1.72198e-07	-0.0841392	1.81193e-05		218	ATRX	0.00508232	0.138474	0.039226		218	DLX1	0.00025448	-0.13774	0.00407778
																			219	NFIB	0.00347713	0.0792269	0.0189808		219	BRWD1	5.73888e-07	0.114859	5.90922e-06		219	RPLP1	0.000299155	-0.0845588	0.00732863		219	GPI	0.00131321	0.138257	0.0134638		219	CPE	1.61497e-09	-0.142744	2.4782e-07
																			220	PNN	3.70377e-06	0.07921	5.4057e-05		220	SNHG12	1.55212e-22	0.114807	5.81309e-20		220	PMP2	0.000155426	-0.0845773	0.00442014		220	PFKP	0.000679221	0.137707	0.00789934		220	RAB31	1.7245e-20	-0.150136	6.35106e-17
																			221	ZFAND5	9.02704e-10	0.0788393	3.88075e-08		221	MIAT	0.000586713	0.114787	0.00302558		221	MGLL	3.3812e-08	-0.0861633	4.82028e-06		221	GUCY1A3	1.41824e-05	0.136816	0.000354112		221	FTH1	5.60771e-13	-0.151829	2.55759e-10
																			222	RNPC3	5.09133e-07	0.0786072	9.50195e-06		222	PGAP1	2.8339e-06	0.114643	2.50784e-05		222	HAP1	3.64432e-11	-0.0865242	1.2389e-08		222	TTBK2	9.42895e-09	0.136686	1.24761e-06		222	NUPR1	6.13108e-13	-0.154492	2.60536e-10
																			223	GATAD2B	2.12477e-12	0.0785196	1.85577e-10		223	AFF4	1.27549e-09	0.114293	2.4876e-08		223	RAB31	0.000207693	-0.0871988	0.0055161		223	KLC1	1.11867e-06	0.136644	5.00815e-05		223	FTL	1.12274e-13	-0.165966	6.05105e-11
																			224	ZMYM2	4.65274e-11	0.0784745	2.91251e-09		224	TIAL1	6.23693e-23	0.114148	2.55217e-20		224	BEX4	5.86942e-15	-0.0901903	4.98833e-12		224	ST8SIA1	8.99687e-09	0.136466	1.19842e-06		224	CDKN1A	1.90692e-15	-0.168063	2.00653e-12
																			225	WDR74	0.000816629	0.0784719	0.00550826		225	NONO	1.40729e-17	0.114079	1.69928e-15		225	VAT1L	3.15406e-09	-0.0916307	6.11362e-07		225	DCAF7	1.36541e-08	0.136256	1.63976e-06		225	NEAT1	8.89619e-05	-0.169559	0.00174892
																			226	SUV420H1	3.01095e-06	0.0783848	4.47733e-05		226	EIF3A	1.51412e-08	0.113004	2.28067e-07		226	NR4A2	0.00331923	-0.0919564	0.0463037		226	PGM2L1	0.000298285	0.136171	0.00411179		226	CXCL14	1.31985e-05	-0.175158	0.000367313
																			227	PSD3	0.00392372	0.0782809	0.0210647		227	ADNP	1.10189e-12	0.112994	4.18359e-11		227	MAGED1	1.68938e-07	-0.0937289	1.78614e-05		227	STRBP	0.00102469	0.136014	0.0110076		227	PMP2	5.04071e-18	-0.181813	1.01259e-14
																			228	ZNF24	6.74985e-13	0.0781093	6.48485e-11		228	SRSF2	4.60549e-14	0.112828	2.38891e-12		228	RP11-849I19.1	0.00103343	-0.0956623	0.0191024		228	C5orf24	1.04511e-06	0.13578	4.82126e-05		228	APOE	2.47799e-07	-0.253722	1.54678e-05
																			229	CWC25	4.73494e-08	0.0780991	1.22268e-06		229	NUPL1	2.07598e-15	0.11272	1.51897e-13		229	PLA2G16	1.55109e-07	-0.100034	1.68012e-05		229	DYNC1H1	5.2055e-06	0.135611	0.000169156		229	CRH	2.47228e-05	-0.308528	0.00061659
																			230	PSMD5-AS1	6.76568e-19	0.077987	2.16668e-16		230	ATM	6.90876e-16	0.112597	5.82683e-14		230	S100A6	4.13405e-07	-0.100269	3.72857e-05		230	KMT2C	0.00238231	0.135452	0.0213826		230	PI15	2.19852e-06	-0.393698	8.80085e-05
																			231	MEX3A	2.00101e-07	0.0778111	4.29284e-06		231	EIF5	6.92242e-09	0.112597	1.13056e-07		231	LINC00473	4.28713e-13	-0.104534	2.78626e-10		231	ZFC3H1	0.000239507	0.134861	0.0034478		231	SCG2	9.16344e-17	-0.885783	1.35151e-13
																			232	CCDC66	1.45624e-05	0.0774708	0.000176367		232	ZNF286A	1.03573e-15	0.111992	8.3833e-14		232	CA2	0.000127806	-0.106563	0.00375548		232	TNIK	0.00118714	0.134668	0.0124264
																			233	QKI	3.85814e-06	0.0772754	5.59772e-05		233	GATAD2B	7.20211e-16	0.111895	6.05114e-14		233	HOPX	0.00108674	-0.114183	0.0197643		233	MEG3	0.00561843	0.134609	0.0425464
																			234	GOLT1B	3.28986e-08	0.0768377	8.91975e-07		234	MPHOSPH10	2.0758e-08	0.111885	3.02489e-07		234	RGS16	0.00140171	-0.117952	0.0239308		234	PCM1	8.54417e-05	0.134401	0.00152504
																			235	PCMTD1	8.40716e-08	0.07683	2.00402e-06		235	SYF2	1.46115e-08	0.111772	2.20993e-07		235	JUNB	0.000525625	-0.126437	0.0114884		235	PSMD5-AS1	2.03021e-16	0.13427	4.98462e-13
																			236	ZNF280D	3.36359e-09	0.0767638	1.22477e-07		236	DCP2	8.2186e-12	0.111594	2.55065e-10		236	MOXD1	3.50869e-05	-0.130026	0.00133445		236	DGKI	4.5944e-07	0.134121	2.62332e-05
																			237	GNL3	4.84439e-05	0.0767486	0.000490139		237	PPAPDC1B	1.42967e-16	0.111581	1.37954e-14		237	DLX1	0.000245609	-0.1373	0.00625978		237	CHML	3.24496e-06	0.13391	0.000117217
																			238	TTC14	7.67026e-07	0.0767207	1.36092e-05		238	CWC25	3.74559e-12	0.111551	1.26168e-10		238	FTH1	4.63409e-06	-0.139213	0.000273796		238	ST6GAL2	0.000206659	0.1339	0.00307511
																			239	GPATCH2L	2.0166e-05	0.0765482	0.000232937		239	JMJD1C	3.64873e-05	0.11095	0.000253222		239	C8orf4	6.94566e-07	-0.139883	5.50898e-05		239	PSME4	1.61368e-11	0.133667	6.60325e-09
																			240	PDCD4	2.02337e-11	0.0765173	1.38852e-09		240	U2SURP	1.06679e-08	0.110627	1.65773e-07		240	SAT1	0.0030622	-0.140284	0.0435707		240	DICER1	0.00139199	0.13309	0.0140787
																			241	ARL5B	2.27677e-11	0.0764775	1.53512e-09		241	ING3	1.08713e-15	0.110341	8.67235e-14		241	SLCO1C1	1.16044e-07	-0.143051	1.32176e-05		241	BRD2	0.000135207	0.13282	0.0021952
																			242	ZNF667	5.11272e-07	0.0762246	9.51776e-06		242	UBA52	4.82844e-06	0.110074	4.0754e-05		242	LGALS3	0.000172812	-0.143271	0.00477925		242	LSS	3.73557e-11	0.132088	1.42319e-08
																			243	TMEM106B	3.453e-11	0.076119	2.23756e-09		243	MAP3K2	4.88434e-10	0.109906	1.04481e-08		243	CREM	3.60219e-11	-0.145311	1.2389e-08		243	ASNS	4.6789e-07	0.131262	2.64423e-05
																			244	AFF4	1.36597e-06	0.0760753	2.24917e-05		244	SRRT	2.02202e-14	0.10988	1.13476e-12		244	GEM	9.85376e-06	-0.15572	0.000500548		244	EGLN1	5.17083e-06	0.131199	0.000168616
																			245	ANKZF1	4.43389e-09	0.0759617	1.56261e-07		245	RPS4X	0.00027275	0.109814	0.00153046		245	SEPP1	2.74197e-11	-0.159235	1.00982e-08		245	DCP2	4.75147e-07	0.13088	2.6784e-05
																			246	FAM60A	2.93093e-11	0.0759607	1.93906e-09		246	ATF4	9.6147e-11	0.109762	2.37116e-09		246	CXCL14	0.000575339	-0.161835	0.0123071		246	GNL1	1.26379e-05	0.130859	0.000323967
																			247	TIAL1	6.65306e-15	0.0757568	1.05764e-12		247	RPS7	1.75019e-05	0.109658	0.000131054		247	FTL	3.22847e-09	-0.184637	6.20343e-07		247	TSTD1	2.0577e-08	0.13081	2.22118e-06
																			248	AKT3	0.000790907	0.0756013	0.00536588		248	CCDC14	1.19112e-08	0.109536	1.82906e-07		248	HAPLN1	5.92573e-10	-0.188782	1.42327e-07		248	TAX1BP1	0.00318917	0.129912	0.026724
																			249	SNHG7	3.36502e-17	0.0754144	8.35471e-15		249	PDS5A	1.13393e-17	0.109438	1.38434e-15		249	NR4A1	2.29563e-05	-0.19331	0.000968062		249	ZNF667-AS1	1.121e-06	0.129543	5.00815e-05
																			250	CEP95	2.44669e-05	0.075324	0.000273468		250	KMT2A	2.62912e-05	0.109254	0.000188683		250	CRH	0.00165746	-0.193741	0.0273729		250	C14orf1	7.05424e-05	0.129263	0.00129682
																			251	IDI1	0.00218407	0.0752556	0.0127625		251	EFNB2	0.000275813	0.109225	0.00154647		251	DLK1	4.37984e-05	-0.195958	0.00160766		251	ELK3	0.000680063	0.129194	0.00790082
																			252	ANGEL2	8.30469e-11	0.0751265	4.88055e-09		252	PSMD5-AS1	1.23902e-25	0.108784	8.3724e-23		252	FBXO32	3.08347e-08	-0.258315	4.51228e-06		252	RUFY3	3.90753e-05	0.128983	0.000802459
																			253	SMC5	2.88596e-06	0.0749948	4.31176e-05		253	TFDP2	5.78326e-14	0.108713	2.93102e-12		253	APOE	0.000119913	-0.264161	0.00362479		253	CNTRL	0.000131379	0.128706	0.00213935
																			254	SF1	1.38968e-18	0.0749855	4.26496e-16		254	CPNE3	6.66147e-10	0.108637	1.38605e-08		254	SCG2	6.31687e-18	-1.1901	1.39584e-14		254	PGRMC1	1.06194e-05	0.128656	0.000290058
																			255	RPS15	0.0013697	0.0749062	0.00860573		255	RPAP2	0.00284377	0.108333	0.0122231								255	CARS	5.1239e-10	0.128558	1.1794e-07
																			256	SNHG12	1.70892e-10	0.0748198	9.18786e-09		256	PBRM1	4.7393e-09	0.108256	8.031e-08								256	GABRB2	4.45149e-05	0.12785	0.000898307
																			257	EIF3B	1.44576e-13	0.0744389	1.61348e-11		257	RBM3	7.17276e-11	0.108235	1.81772e-09								257	SLU7	6.24628e-06	0.127446	0.0001944
																			258	CDKN2AIP	2.99948e-09	0.0742553	1.10835e-07		258	SUN1	3.94801e-21	0.108121	1.09049e-18								258	NEBL	0.00608454	0.127219	0.0452389
																			259	SRSF7	3.71551e-13	0.074183	3.85453e-11		259	IREB2	6.7847e-21	0.107877	1.76378e-18								259	NAV2	4.08715e-06	0.126843	0.000140345
																			260	EML1	9.24792e-05	0.0741447	0.000858619		260	PTPRK	0.013545	0.107856	0.0477511								260	CRMP1	0.00131366	0.126684	0.0134638
																			261	HNRNPF	2.25669e-28	0.0740812	5.54068e-25		261	WDR43	9.12877e-09	0.10782	1.44705e-07								261	ATP2B1	0.00529548	0.126597	0.0405527
																			262	EIF3D	1.66446e-14	0.0738658	2.34264e-12		262	RPL15	3.17348e-05	0.107615	0.000223113								262	BRD4	5.78594e-07	0.126113	3.11075e-05
																			263	RPL22	0.000467481	0.0738489	0.00342846		263	SMEK1	5.84116e-13	0.107333	2.32982e-11								263	ANP32A	0.00138022	0.125766	0.0140031
																			264	OSGEP	4.81765e-13	0.0735188	4.86099e-11		264	AFAP1	9.53897e-07	0.107251	9.32254e-06								264	AKAP11	0.000364666	0.125298	0.00482228
																			265	ZNF260	5.39284e-10	0.0734657	2.48262e-08		265	ASH1L	1.88262e-05	0.107216	0.000139927								265	COPA	5.19878e-11	0.125238	1.85693e-08
																			266	NKTR	3.16405e-05	0.0734426	0.000342893		266	RNF182	3.54885e-09	0.107177	6.20403e-08								266	PRDM2	3.3357e-06	0.12502	0.000119852
																			267	CD63	1.26842e-08	0.0733666	3.85003e-07		267	ANKRD49	1.86902e-09	0.106962	3.50592e-08								267	MVD	0.000106416	0.124758	0.00180036
																			268	LRIF1	0.00478932	0.0732901	0.0249363		268	WAPAL	6.70438e-15	0.106754	4.37011e-13								268	ABR	5.01266e-10	0.124388	1.16594e-07
																			269	CNBP	1.06947e-10	0.0732674	6.09072e-09		269	FAT4	2.18678e-08	0.106523	3.16924e-07								269	ARHGEF9	9.57615e-07	0.12408	4.50288e-05
																			270	SLC25A6	4.8308e-05	0.0731913	0.000489286		270	THRAP3	1.2425e-15	0.106395	9.70157e-14								270	LPAR1	6.00913e-05	0.124074	0.00114272
																			271	SMEK1	1.05061e-08	0.0730212	3.29764e-07		271	EIF3L	4.61436e-08	0.106293	6.15351e-07								271	SMC5	0.00231017	0.124018	0.0208614
																			272	SPAG9	1.20825e-05	0.0729658	0.000148823		272	PELI2	1.18284e-14	0.106241	7.12187e-13								272	MMAB	3.41077e-05	0.123893	0.000714387
																			273	CCNL2	9.13298e-08	0.0726694	2.15151e-06		273	SEMA3A	0.00469238	0.106091	0.0190812								273	CCDC146	0.000248162	0.12388	0.00355389
																			274	NONO	6.75756e-16	0.0725713	1.27626e-13		274	PURB	8.41008e-12	0.106042	2.59696e-10								274	RFX3	0.0015332	0.123798	0.0151914
																			275	KIF5B	3.29702e-07	0.0725666	6.53401e-06		275	TOPBP1	3.06862e-10	0.105913	6.82167e-09								275	LRRIQ1	3.18937e-05	0.123601	0.000675053
																			276	RPSA	1.62513e-05	0.0725457	0.000193484		276	AUTS2	2.51436e-05	0.105888	0.000181213								276	SBNO1	1.5862e-06	0.123412	6.52706e-05
																			277	PFDN5	3.11185e-07	0.0724462	6.20041e-06		277	LCORL	4.08052e-05	0.105847	0.000279762								277	DDAH2	0.00291938	0.12338	0.024936
																			278	BAZ2B	0.00240514	0.0724226	0.0138655		278	CEP57	5.28412e-11	0.105726	1.37207e-09								278	DPP7	5.93014e-06	0.123213	0.000187198
																			279	SLC25A3	3.9673e-15	0.0720365	6.39894e-13		279	EZH2	3.66947e-05	0.10566	0.000254582								279	TMOD3	5.89884e-05	0.123011	0.00112659
																			280	HIPK2	1.85339e-05	0.0720332	0.000216346		280	EEF2	1.84406e-08	0.10513	2.72199e-07								280	DDX24	0.000155009	0.122045	0.00244834
																			281	CNTRL	0.00115187	0.0719569	0.00742914		281	USP49	1.21953e-08	0.104222	1.86879e-07								281	CLTC	0.000316675	0.121912	0.00431151
																			282	LAPTM4A	8.24414e-13	0.0717889	7.81848e-11		282	MORC3	7.27131e-11	0.104155	1.83773e-09								282	ATF5	0.000124852	0.121741	0.00205273
																			283	CEBPZ	4.53462e-05	0.0716653	0.000465404		283	SOX5	0.0110501	0.104132	0.0399085								283	INA	0.00679944	0.121523	0.0491486
																			284	MSH6	4.27525e-09	0.0715787	1.51638e-07		284	RPL35	2.19103e-05	0.103692	0.000160103								284	ERC1	0.000313689	0.121229	0.00427876
																			285	YY1	6.76236e-08	0.0715623	1.66401e-06		285	FBL	1.24969e-12	0.103609	4.69634e-11								285	RAB3B	0.00160514	0.120787	0.015743
																			286	ZNF714	1.1438e-05	0.0715237	0.000142151		286	MED13L	5.43357e-07	0.103168	5.62896e-06								286	SPTAN1	6.54916e-05	0.120712	0.00122745
																			287	ATF4	7.56405e-06	0.0714465	0.000100026		287	RPL38	6.62089e-05	0.103142	0.000429794								287	LPHN3	5.7834e-05	0.120648	0.0011103
																			288	RPL38	0.00186928	0.0713666	0.0111636		288	SYNCRIP	5.87923e-11	0.102983	1.51238e-09								288	ATP6V0A1	5.17361e-06	0.120413	0.000168616
																			289	NOL8	0.000259004	0.0713066	0.00206094		289	PUM1	3.4446e-13	0.102901	1.44982e-11								289	NCKAP1	1.2397e-07	0.120161	9.13123e-06
																			290	RHOB	1.56246e-05	0.071124	0.000187334		290	EIF3B	2.26904e-21	0.102752	6.59723e-19								290	USP22	7.81687e-07	0.120155	3.8903e-05
																			291	SPHKAP	0.00197625	0.0711106	0.0117044		291	DHX29	6.87501e-08	0.102634	8.74091e-07								291	CTC-444N24.11	3.61336e-05	0.120095	0.000752538
																			292	NPM1	1.34156e-07	0.0710026	3.00044e-06		292	KIAA1456	3.37466e-06	0.102632	2.92891e-05								292	RBM6	0.00268328	0.119891	0.023445
																			293	IMPDH2	5.17787e-16	0.0709261	1.01253e-13		293	TXLNG	5.73876e-06	0.102477	4.74942e-05								293	SUPT16H	0.00109801	0.119789	0.0116535
																			294	SHISA2	1.18066e-06	0.0708992	1.97345e-05		294	ROCK2	6.04148e-05	0.10239	0.000396256								294	PRKAR2A	1.7532e-05	0.119489	0.000417014
																			295	RPF2	3.61166e-06	0.0708855	5.28522e-05		295	ZNF207	8.56118e-12	0.102267	2.63477e-10								295	SNAP25	0.00603492	0.119304	0.0449577
																			296	SRRT	2.67925e-10	0.0708291	1.3486e-08		296	MYSM1	1.74901e-08	0.102174	2.60079e-07								296	DDX42	9.27124e-07	0.118913	4.40573e-05
																			297	SRSF5	5.31025e-08	0.0705605	1.35497e-06		297	UBXN7	3.94109e-11	0.102009	1.05177e-09								297	CLASP2	0.000768413	0.118725	0.00874787
																			298	RPL14	0.00126043	0.0704893	0.00803801		298	UPF2	1.11923e-08	0.101966	1.73313e-07								298	NCKAP5	0.00138977	0.11868	0.0140676
																			299	SON	5.88021e-07	0.0703396	1.08009e-05		299	CREBBP	1.33039e-09	0.101871	2.58254e-08								299	U2SURP	0.00634743	0.118666	0.0465977
																			300	SMNDC1	2.75528e-07	0.070277	5.6062e-06		300	ZBTB10	2.08208e-14	0.10183	1.16181e-12								300	CEBPG	1.83496e-05	0.118362	0.000432733
																			301	CCSER2	5.19874e-07	0.0702132	9.66162e-06		301	ZNF146	2.03019e-11	0.101748	5.77363e-10								301	SERPINI1	0.00157083	0.118297	0.0154682
																			302	HEY1	1.00638e-07	0.0701863	2.34085e-06		302	FAU	2.85034e-05	0.101458	0.000202716								302	CKAP5	3.37973e-05	0.118256	0.000709231
																			303	SMARCA5	5.98717e-05	0.070124	0.000588517		303	PTBP3	1.9351e-09	0.101323	3.61454e-08								303	GPATCH2L	3.78763e-05	0.118018	0.000783076
																			304	PPFIA1	0.000200515	0.0700212	0.00165389		304	EPB41L3	1.4432e-10	0.101293	3.44017e-09								304	PRMT2	0.000236731	0.117618	0.00341899
																			305	LCORL	0.0109723	0.0699329	0.0497693		305	ZNF148	3.75261e-07	0.10114	4.03707e-06								305	PNMA2	1.11625e-05	0.117484	0.000295046
																			306	KIAA0430	6.54358e-07	0.069612	1.18325e-05		306	SETD5	8.20755e-08	0.1011	1.02755e-06								306	ZNF680	4.36669e-27	0.117118	3.21636e-23
																			307	TRIM52	4.41486e-06	0.0695723	6.29389e-05		307	YTHDC1	1.43939e-07	0.101052	1.70451e-06								307	ZNF770	6.05569e-05	0.116917	0.00115058
																			308	BTG1	0.000260045	0.0695384	0.00206698		308	BACH2	4.49849e-05	0.10096	0.000305198								308	MARS	0.00113976	0.116667	0.0120044
																			309	THRAP3	1.18693e-09	0.0693361	4.93e-08		309	EPC2	6.19926e-12	0.100863	1.97955e-10								309	INPP5F	3.75534e-06	0.116369	0.000131093
																			310	COPA	3.31834e-14	0.0692541	4.26311e-12		310	AKAP13	4.80532e-08	0.10074	6.35447e-07								310	NRXN2	6.16312e-05	0.116362	0.00116798
																			311	EP300	4.64181e-09	0.0689295	1.62771e-07		311	ARHGEF7	2.1872e-10	0.100696	4.99282e-09								311	TTLL7	0.00265642	0.11613	0.0232956
																			312	ZNF160	5.90645e-07	0.0688246	1.08378e-05		312	RPL22	8.64048e-06	0.100686	6.92774e-05								312	RBM27	0.0026423	0.116119	0.0232154
																			313	LIAS	8.56624e-16	0.0688112	1.56436e-13		313	RAB30	2.01404e-08	0.100617	2.94925e-07								313	TENM4	0.000216326	0.116117	0.00319316
																			314	CDK5RAP2	5.82807e-06	0.0684142	8.07416e-05		314	TIA1	5.04832e-08	0.100576	6.62821e-07								314	IDH1	0.000128519	0.115461	0.00210314
																			315	ILF2	3.5355e-16	0.067944	7.37019e-14		315	CNN3	5.77031e-05	0.100551	0.00038073								315	MAP3K2	2.13974e-05	0.115228	0.000489459
																			316	NAA25	6.75982e-07	0.0679175	1.21936e-05		316	CHD8	5.15549e-08	0.100392	6.74487e-07								316	LINC00657	4.93272e-05	0.114825	0.000974734
																			317	RBM33	1.22345e-07	0.0676273	2.78401e-06		317	MYEF2	4.65805e-07	0.100337	4.89905e-06								317	PRPF38A	0.000451598	0.114801	0.00571532
																			318	TNPO1	9.00525e-06	0.0675995	0.0001163		318	ZNF714	3.13643e-09	0.100295	5.56226e-08								318	USP49	2.62277e-05	0.114781	0.000574955
																			319	HNRNPA0	2.71416e-11	0.0675164	1.80647e-09		319	SPAG9	2.32174e-06	0.10001	2.10088e-05								319	ATP6V1A	2.41854e-06	0.114452	9.18255e-05
																			320	SYT11	7.25069e-05	0.0675146	0.000690002		320	TMEM57	2.79861e-09	0.100006	5.04e-08								320	MAP9	0.00326215	0.11442	0.0271707
																			321	PPP1R15B	4.61811e-16	0.0675021	9.27695e-14		321	HES6	1.51093e-05	0.099986	0.000114653								321	APLP1	2.27187e-06	0.114368	8.74591e-05
																			322	GPR56	6.85864e-10	0.0671648	3.06792e-08		322	TTR	1.11706e-07	0.0999293	1.3518e-06								322	GPATCH8	0.00214893	0.11401	0.0197442
																			323	CHD4	1.47061e-05	0.0671462	0.000177768		323	SPSB3	9.43763e-34	0.0995851	2.31715e-30								323	AUTS2	0.000341799	0.113842	0.00458854
																			324	FBL	1.74065e-10	0.067123	9.31311e-09		324	KDM6B	3.47896e-15	0.0995697	2.44046e-13								324	CTTNBP2	1.07537e-05	0.113543	0.00029045
																			325	MGEA5	5.90909e-06	0.0669493	8.16083e-05		325	SBNO1	1.8611e-08	0.0995137	2.74348e-07								325	EPB41L3	0.000137258	0.113256	0.00222034
																			326	DNAJC10	0.000126079	0.0668305	0.00111438		326	ZNF451	1.72815e-12	0.0993918	6.23969e-11								326	TNPO1	2.47867e-06	0.112931	9.37864e-05
																			327	RBM5	2.71331e-07	0.0667569	5.54122e-06		327	SLC25A36	8.74866e-09	0.0993331	1.3948e-07								327	UBE2K	5.42685e-05	0.112874	0.00105375
																			328	CALD1	0.000702751	0.066677	0.00486793		328	LRIF1	1.76238e-06	0.0991651	1.63148e-05								328	IGF2BP2	0.00020391	0.11279	0.00304446
																			329	UBXN7	2.18361e-08	0.0666756	6.2664e-07		329	ZNF568	3.449e-16	0.0989539	3.09807e-14								329	CRIM1	3.21354e-07	0.112484	2.00592e-05
																			330	DCAF8	4.39605e-10	0.0666652	2.08974e-08		330	ZNF260	6.57251e-15	0.0989418	4.29683e-13								330	PPP1R12B	1.69105e-06	0.11248	6.88161e-05
																			331	CDKN1B	4.66221e-07	0.0665093	8.79768e-06		331	RSF1	1.16957e-05	0.0987922	9.11284e-05								331	CDC42BPB	7.99758e-06	0.112323	0.000233871
																			332	CKS2	5.7858e-09	0.0664973	1.97298e-07		332	FOXN3	9.78874e-09	0.0985706	1.53514e-07								332	EPN2	0.00442613	0.112148	0.0349797
																			333	SRRM1	2.18723e-06	0.0664722	3.37981e-05		333	ELP2	8.56569e-19	0.0985632	1.41251e-16								333	MED13	0.000102608	0.11197	0.00175083
																			334	SSR2	8.36184e-09	0.0662084	2.70529e-07		334	CHD1	5.50171e-06	0.0983364	4.56692e-05								334	AKT3	2.7187e-05	0.111958	0.00059071
																			335	TRIM4	2.27637e-18	0.0661806	6.89055e-16		335	RBBP6	7.31209e-05	0.0980158	0.000469559								335	BCL7A	0.00219035	0.11193	0.0200581
																			336	PPP4R2	2.06832e-11	0.0661539	1.41497e-09		336	DDX39B	7.21322e-18	0.098014	9.26689e-16								336	DDX55	1.03349e-08	0.111915	1.33549e-06
																			337	PHLDA1	1.4904e-08	0.066096	4.46858e-07		337	RIMKLB	2.18991e-11	0.0979889	6.18013e-10								337	EXOC1	0.000404625	0.111765	0.00525015
																			338	DCP2	4.35331e-06	0.0660657	6.22057e-05		338	ZNF830	2.99098e-11	0.0977466	8.18979e-10								338	ZNF148	0.000312332	0.111564	0.00426551
																			339	KIF1B	3.61137e-06	0.0659994	5.28522e-05		339	PRPF40A	5.25389e-06	0.0975269	4.38757e-05								339	WDR52	0.00124851	0.111162	0.0129462
																			340	TXLNG	0.0043027	0.0659321	0.0227293		340	AGO3	2.36523e-05	0.097513	0.000171416								340	HNRNPH3	0.00263865	0.111127	0.0232018
																			341	H2AFZ	2.09485e-06	0.0659302	3.25755e-05		341	SMG1	3.64647e-08	0.097512	4.97384e-07								341	NLN	0.000187905	0.111096	0.00285174
																			342	PSMD5	3.90417e-23	0.0658983	2.69595e-20		342	DDAH2	0.00156035	0.0974371	0.00717267								342	RNF32	1.2172e-06	0.111042	5.34719e-05
																			343	IREB2	1.84508e-11	0.0658046	1.2821e-09		343	SF3A3	2.56326e-18	0.0973261	3.65873e-16								343	ZCCHC7	1.70261e-05	0.11085	0.000407031
																			344	IPO9	1.93405e-07	0.0654592	4.15323e-06		344	ZSWIM6	1.74103e-05	0.097307	0.000130501								344	TUG1	5.19031e-06	0.110841	0.000168911
																			345	CNN3	0.000134146	0.065246	0.00117163		345	FGFR1OP2	1.06334e-10	0.0970553	2.59919e-09								345	LTN1	0.00135474	0.110724	0.013802
																			346	EPB41	6.94609e-06	0.0651019	9.26613e-05		346	C6orf62	7.26943e-11	0.0970081	1.83773e-09								346	TROVE2	0.00639634	0.110671	0.0468787
																			347	CNOT6	4.24609e-13	0.0650895	4.32377e-11		347	FMNL2	2.52728e-08	0.0968643	3.59828e-07								347	ZNF667	9.1119e-12	0.110609	4.1091e-09
																			348	UBE2I	9.42126e-17	0.0650849	2.16856e-14		348	CREBZF	2.05379e-19	0.0968301	3.86252e-17								348	MSRA	2.30192e-10	0.110437	5.9146e-08
																			349	ZNF146	3.82175e-06	0.0649842	5.54857e-05		349	ENAH	3.02481e-07	0.09677	3.33529e-06								349	NAPG	1.22626e-05	0.110337	0.000318036
																			350	SPSB3	6.03779e-19	0.0647829	1.9913e-16		350	EIF3M	1.99787e-15	0.0967162	1.47649e-13								350	ANKRD11	0.00308287	0.110043	0.0260207
																			351	SCAI	8.96563e-05	0.0646822	0.000838043		351	NPM1	1.5087e-09	0.0966414	2.8939e-08								351	HIVEP2	6.79609e-06	0.109945	0.000209155
																			352	PPIL3	5.5688e-14	0.0646302	6.54541e-12		352	GOLGA8B	8.56396e-06	0.0965523	6.87388e-05								352	SMAP1	0.00174603	0.109897	0.0167875
																			353	HES6	9.48676e-10	0.0644536	4.05472e-08		353	PDE7A	2.84182e-13	0.0964749	1.23487e-11								353	NCOR1	0.000891085	0.10989	0.0098304
																			354	HAUS6	1.12052e-07	0.0643899	2.58454e-06		354	EP300	1.78044e-12	0.0964513	6.39714e-11								354	CD46	0.00112018	0.109635	0.0118219
																			355	MEX3B	1.05292e-05	0.0643889	0.000132422		355	BTG1	0.000291935	0.0964196	0.00162655								355	TPM3	0.00411897	0.109489	0.033001
																			356	FADS1	5.18717e-05	0.0643808	0.000519697		356	FAT3	0.00406478	0.0963364	0.0168359								356	GNAQ	0.00167157	0.109325	0.016243
																			357	CPSF6	6.48173e-16	0.0642412	1.25637e-13		357	EIF3D	1.97731e-17	0.0962888	2.31178e-15								357	LYRM2	0.00304095	0.109247	0.0257455
																			358	SMCHD1	4.87442e-05	0.064174	0.000492726		358	IPO9	7.09091e-09	0.0961031	1.15466e-07								358	KPNB1	0.000194759	0.108796	0.0029396
																			359	MCL1	3.85965e-14	0.064079	4.79139e-12		359	BCLAF1	7.31808e-07	0.0960996	7.337e-06								359	RAB30	0.000950117	0.108656	0.0103371
																			360	USP49	1.43815e-06	0.0639675	2.34569e-05		360	NLGN1	1.25222e-06	0.0959206	1.19889e-05								360	TMEM192	0.00128997	0.108402	0.013264
																			361	RBM25	0.00254328	0.063838	0.0145067		361	RNPC3	5.18341e-09	0.0957672	8.71674e-08								361	GABRA2	0.00266413	0.108395	0.0233238
																			362	RPS10	1.97633e-05	0.0637383	0.000228929		362	MYCN	5.82378e-09	0.0957424	9.66127e-08								362	CRIP2	2.87539e-05	0.108276	0.000617468
																			363	TMX3	4.59901e-09	0.0637067	1.61565e-07		363	PTPN13	0.00288175	0.0954807	0.0123743								363	MGEA5	0.00180817	0.107988	0.0172592
																			364	MDM4	5.65867e-07	0.063595	1.04636e-05		364	UTP6	2.4063e-13	0.0954649	1.06771e-11								364	FYN	0.000385434	0.10783	0.0050426
																			365	USP48	6.01053e-06	0.0635907	8.27154e-05		365	KRR1	3.83125e-16	0.0952837	3.35949e-14								365	DPYSL5	6.94614e-05	0.107431	0.00128658
																			366	PURB	2.10259e-05	0.0633737	0.000241105		366	TNPO1	8.77428e-11	0.0951616	2.19327e-09								366	KDM4B	2.14837e-09	0.107417	3.79781e-07
																			367	PELI1	1.97925e-12	0.0633671	1.74245e-10		367	RPL9	1.35749e-06	0.095085	1.29072e-05								367	AP1AR	4.31284e-06	0.107414	0.000147297
																			368	TSTD1	0.00501664	0.0632461	0.0259183		368	KPNA5	1.42558e-07	0.0949312	1.69269e-06								368	CAMK2B	0.000292081	0.107379	0.00403973
																			369	RPL3	0.00614925	0.063221	0.0306796		369	KIAA0907	1.81939e-11	0.094901	5.25529e-10								369	YIPF4	1.2713e-05	0.107213	0.000325516
																			370	RLIM	1.38415e-09	0.0631787	5.60469e-08		370	CNOT6	1.94761e-14	0.0948563	1.10067e-12								370	SVIP	0.000198496	0.107127	0.00298786
																			371	CREBZF	1.98722e-11	0.0631456	1.36796e-09		371	ST18	2.07932e-06	0.0948454	1.90413e-05								371	IQSEC1	3.67378e-06	0.107002	0.000129473
																			372	SPEN	6.62493e-05	0.0631053	0.000641222		372	CTC-444N24.11	2.39823e-09	0.0948184	4.37964e-08								372	CDK5R1	1.35314e-05	0.106943	0.000341327
																			373	NELFCD	1.29508e-15	0.0630482	2.28939e-13		373	IMPDH2	2.82616e-20	0.0946833	6.30804e-18								373	STXBP1	0.000529409	0.106815	0.00648108
																			374	POLR2B	4.79341e-08	0.0630447	1.23594e-06		374	YEATS2	6.94253e-10	0.094648	1.44046e-08								374	ACSL3	0.0064541	0.105997	0.0472078
																			375	DHCR24	2.02198e-07	0.062983	4.32943e-06		375	LUC7L3	2.43257e-05	0.0945991	0.000175949								375	UFM1	8.57708e-05	0.105976	0.00152722
																			376	WDR43	4.29698e-05	0.0628759	0.000445567		376	TMF1	2.6773e-05	0.0944894	0.000191643								376	BLZF1	1.38518e-05	0.105844	0.000347615
																			377	PARP2	2.54504e-07	0.0626901	5.25095e-06		377	CBFA2T2	1.45659e-08	0.0944424	2.20454e-07								377	PUM1	1.63508e-05	0.105776	0.000394435
																			378	PELI2	7.12527e-07	0.0626763	1.27591e-05		378	ZNF704	0.000940355	0.0944204	0.00458799								378	RABGAP1	1.04158e-05	0.10574	0.000288882
																			379	TXNL1	3.05408e-10	0.0625991	1.49969e-08		379	PHF21B	3.71077e-11	0.0944097	9.96317e-10								379	NMNAT2	0.00150565	0.105643	0.0149799
																			380	PCNT	0.000361668	0.062484	0.00273597		380	DMTF1	1.60205e-11	0.0939888	4.69503e-10								380	LSG1	3.35636e-05	0.105147	0.000704995
																			381	DHX9	1.64561e-07	0.0624527	3.60387e-06		381	CRYZL1	7.15556e-15	0.0939597	4.60981e-13								381	AGPAT4	2.28311e-05	0.105087	0.000513224
																			382	DHX15	9.57496e-13	0.0624316	8.96516e-11		382	POLR2B	1.39116e-12	0.0938452	5.14054e-11								382	NPTN	1.31826e-05	0.104967	0.000334438
																			383	DIDO1	2.3647e-09	0.0624015	8.93208e-08		383	ZNF160	1.90155e-12	0.0936581	6.78812e-11								383	ZIC2	1.9565e-07	0.104872	1.33435e-05
																			384	THAP9-AS1	7.87416e-09	0.0623535	2.57946e-07		384	PTPRS	2.22875e-07	0.0934735	2.53991e-06								384	DHCR7	0.000534904	0.104846	0.00652665
																			385	GADD45A	6.54043e-05	0.062327	0.000634155		385	ZNF506	1.51602e-11	0.0934604	4.47256e-10								385	BIRC6	1.31804e-06	0.104644	5.6663e-05
																			386	ZNF680	8.22016e-25	0.0623254	7.89743e-22		386	DNTTIP2	3.24814e-08	0.093457	4.48029e-07								386	SMARCA4	0.00380057	0.104545	0.0308075
																			387	RANBP2	2.50546e-07	0.0623016	5.19355e-06		387	RPL28	9.70691e-05	0.0933889	0.000607803								387	SNCA	0.00383503	0.104346	0.031064
																			388	ZNF704	0.000109307	0.0621297	0.000993561		388	IPO7	2.02332e-14	0.0933737	1.13476e-12								388	SV2A	3.56384e-05	0.104316	0.000742926
																			389	HMGN1	4.17986e-11	0.0621242	2.64649e-09		389	AMER2	1.24326e-07	0.0932719	1.48982e-06								389	ZSWIM6	5.85409e-05	0.104259	0.00112192
																			390	FDPS	0.000255574	0.0620835	0.00203688		390	MYO9A	0.00016498	0.0930614	0.00097501								390	DOK6	1.37281e-06	0.104164	5.85242e-05
																			391	ARL4D	2.16878e-05	0.061911	0.00024652		391	ARL4D	9.01944e-09	0.0929076	1.43177e-07								391	POLD3	0.00177897	0.104122	0.0170459
																			392	TRA2A	2.95046e-07	0.0618986	5.93773e-06		392	ARID1A	3.00725e-09	0.0928847	5.3633e-08								392	B3GAT1	9.88783e-05	0.103972	0.00170165
																			393	TLE1	8.05077e-05	0.0618813	0.000760897		393	HNRNPU-AS1	1.69241e-12	0.0927667	6.13069e-11								393	LRIF1	4.2431e-05	0.103963	0.000861362
																			394	OXSR1	1.80941e-09	0.061785	7.08911e-08		394	TBL1XR1	2.50682e-13	0.0927224	1.10786e-11								394	FAM129A	6.39721e-05	0.103915	0.00120408
																			395	FZD3	0.000336811	0.061714	0.00257883		395	DBN1	1.63948e-08	0.0925847	2.45113e-07								395	USP48	0.000618006	0.10372	0.00732229
																			396	XRN2	1.20132e-05	0.0616416	0.000148134		396	POU2F1	1.14171e-11	0.0925807	3.46067e-10								396	XPOT	0.000496408	0.103703	0.00615551
																			397	ZNF3	1.22627e-16	0.0615764	2.73706e-14		397	ARL5B	2.81272e-15	0.0924051	2.01141e-13								397	PFDN2	0.00351689	0.103436	0.0289325
																			398	SNRPE	1.75593e-08	0.0613854	5.146e-07		398	UBE2G2	4.20986e-15	0.0923966	2.88004e-13								398	GNPTAB	0.000305251	0.103305	0.00419212
																			399	CCNT1	4.76613e-09	0.0613825	1.66378e-07		399	YLPM1	6.32116e-09	0.0923707	1.0416e-07								399	RDH11	0.00462617	0.103138	0.0363271
																			400	TMEM43	1.42858e-21	0.0613514	7.60405e-19		400	MDM2	8.58805e-11	0.0922006	2.1541e-09								400	ZNF462	0.00167328	0.103033	0.0162525
																			401	CCNG2	7.45189e-05	0.061351	0.000707625		401	SCAI	3.43942e-07	0.0921598	3.73469e-06								401	SLC25A36	0.00170028	0.102897	0.0164641
																			402	FLVCR1	2.76276e-06	0.0612914	4.15579e-05		402	DDX18	8.7767e-07	0.0919511	8.65412e-06								402	TSC1	0.00139445	0.102687	0.0140892
																			403	SF3A3	9.23312e-09	0.0612683	2.93983e-07		403	NUFIP2	9.79893e-06	0.0917079	7.74235e-05								403	THY1	6.06217e-06	0.102628	0.000190373
																			404	YME1L1	1.85237e-07	0.0612642	4.00507e-06		404	KDM5A	5.12981e-06	0.0916335	4.29044e-05								404	GOLGA3	1.59054e-05	0.102611	0.000387073
																			405	LDLR	4.82393e-06	0.0612529	6.81114e-05		405	GPATCH2L	4.00672e-06	0.0916178	3.42766e-05								405	SARS	0.00507898	0.102547	0.0392139
																			406	SNRNP200	2.24091e-10	0.0610374	1.16512e-08		406	MIDN	2.418e-11	0.0915517	6.74629e-10								406	R3HDM1	0.000303336	0.102485	0.00417361
																			407	PCNA	2.24173e-11	0.0609937	1.52417e-09		407	C1orf63	4.93724e-11	0.0913173	1.28806e-09								407	CCDC136	0.00104093	0.102418	0.0111549
																			408	RBM3	8.17328e-07	0.0607899	1.44023e-05		408	ZNF131	2.88178e-11	0.0911186	7.93009e-10								408	NOP58	0.0059328	0.102298	0.0444246
																			409	KDM5A	0.000294691	0.0607297	0.00229774		409	INTU	3.36851e-06	0.0909069	2.92472e-05								409	CCNT2	0.000498503	0.102215	0.00617612
																			410	USP3	5.79648e-06	0.0606612	8.03544e-05		410	LRRC7	0.00451006	0.0906416	0.0184348								410	KDM5A	0.00648839	0.102205	0.0473404
																			411	NCOR1	0.000387455	0.0606274	0.00290815		411	JMY	2.15604e-05	0.0905906	0.000157859								411	SHMT2	0.00117801	0.102099	0.0123367
																			412	DYNC1LI2	9.27179e-06	0.0605791	0.000119337		412	DOK6	0.00412681	0.0905736	0.0170481								412	FARP1	8.05431e-07	0.102071	3.98157e-05
																			413	PALLD	1.5297e-08	0.0604311	4.56166e-07		413	PDCD6IP	9.65249e-13	0.090448	3.71587e-11								413	SESN2	2.42926e-09	0.10153	4.15057e-07
																			414	WRN	2.72443e-07	0.0604069	5.55878e-06		414	TTC14	8.13276e-08	0.0904353	1.01934e-06								414	HSPA4L	0.00619723	0.101392	0.0458454
																			415	HADHA	0.000119626	0.060372	0.00106673		415	ZNF117	3.77176e-10	0.090392	8.24378e-09								415	EDEM3	0.000204329	0.101271	0.0030466
																			416	ZNF131	4.56705e-07	0.060322	8.63286e-06		416	RBBP4	1.57878e-13	0.0900203	7.32907e-12								416	DIS3	0.000311362	0.100943	0.004258
																			417	RPS25	0.00920981	0.0602372	0.0429344		417	SNHG7	1.56615e-25	0.0899051	1.01786e-22								417	DNAJC10	0.00618898	0.100939	0.0458275
																			418	PRPF6	2.07915e-06	0.060175	3.23769e-05		418	NUP160	1.55196e-24	0.0899022	9.05671e-22								418	PUM2	5.95435e-07	0.100801	3.1781e-05
																			419	ZNF286A	1.46912e-08	0.0601494	4.41674e-07		419	CIRBP	9.73927e-14	0.0893358	4.68864e-12								419	ZMYM2	6.28737e-05	0.100731	0.00118698
																			420	RHOBTB3	6.86864e-05	0.0600441	0.000659897		420	CREB5	0.00132245	0.0892782	0.00620367								420	PDK1	0.0020901	0.100567	0.0193323
																			421	EEF1A1	0.000139919	0.0599304	0.00121533		421	TROVE2	8.61988e-07	0.0891486	8.51849e-06								421	KLF7	5.67989e-05	0.100546	0.00109328
																			422	C11orf30	7.34777e-10	0.0599033	3.24079e-08		422	RAD50	0.000605349	0.0891402	0.0031079								422	DZIP1	0.000451204	0.100506	0.00571361
																			423	NUPL1	1.00223e-05	0.0598459	0.00012735		423	RPL36A	9.32169e-11	0.0891333	2.3118e-09								423	EPB41L1	2.29005e-05	0.100498	0.000514261
																			424	CHD1	0.000537854	0.0598311	0.00387258		424	SUV420H1	2.13476e-05	0.0891245	0.000156509								424	TMEM245	1.55314e-05	0.100445	0.000379223
																			425	PPP1CC	3.67098e-18	0.0598162	1.08157e-15		425	NOL8	2.00854e-05	0.0889351	0.000148074								425	AP2B1	3.87912e-06	0.100203	0.000134352
																			426	RFX3	1.16079e-05	0.0598047	0.000143777		426	TRPM7	5.4772e-12	0.0888552	1.77203e-10								426	FUT11	1.11109e-05	0.100179	0.000294385
																			427	CEP57	4.73851e-05	0.0597755	0.000481854		427	ZBTB18	0.00073518	0.0888104	0.00368374								427	CELF1	0.000454347	0.0999991	0.00573698
																			428	USP34	2.5789e-06	0.0594029	3.90582e-05		428	MED1	4.44202e-14	0.0887618	2.30953e-12								428	NME3	3.16065e-09	0.0999292	5.09788e-07
																			429	KLHL28	1.46343e-09	0.0593984	5.85822e-08		429	MGA	3.69043e-09	0.0886923	6.43627e-08								429	UBXN7	4.81281e-05	0.0995994	0.000955513
																			430	PRPF38A	5.55584e-08	0.0593509	1.4095e-06		430	CNTRL	2.20175e-06	0.0886418	2.00627e-05								430	KIF5A	2.78571e-05	0.0995869	0.000602898
																			431	ENAH	4.93834e-05	0.0592837	0.000498504		431	TTF1	1.9514e-05	0.0885392	0.000144359								431	FEM1B	1.16511e-06	0.0994509	5.15939e-05
																			432	MSRA	1.97776e-05	0.0592396	0.000228929		432	TSR1	2.66293e-08	0.0883512	3.76474e-07								432	SNAPC3	2.54063e-07	0.0993288	1.65443e-05
																			433	SSR4	9.37078e-06	0.0591909	0.000120247		433	BOD1L1	0.000245574	0.0883379	0.00139462								433	TCF7L1	3.68234e-06	0.099193	0.000129568
																			434	LUC7L3	0.00501825	0.0591811	0.0259206		434	UBE2I	1.16752e-14	0.0882576	7.04883e-13								434	IARS	1.56924e-06	0.0990745	6.49352e-05
																			435	SLC25A36	6.30643e-06	0.0590373	8.55978e-05		435	ZNF532	2.01678e-09	0.0880876	3.75181e-08								435	C5orf42	0.00621561	0.099023	0.0459506
																			436	AKAP13	0.00141109	0.0590034	0.00881959		436	VEZF1	4.69796e-07	0.0878245	4.93632e-06								436	RANBP2	8.25979e-06	0.0989027	0.000239838
																			437	SFRP1	0.00496858	0.058972	0.0257182		437	ULK1	6.8919e-18	0.08777	9.01127e-16								437	GAS7	2.41504e-08	0.0988986	2.52915e-06
																			438	MTR	0.00226574	0.058946	0.0131753		438	CCNB1IP1	1.78859e-15	0.0877385	1.33072e-13								438	SCAMP1	0.000821634	0.0986867	0.00920774
																			439	KIAA1429	1.5315e-06	0.0589431	2.47379e-05		439	HNRNPF	2.05675e-22	0.0876713	7.57469e-20								439	ADD2	3.78833e-05	0.0985657	0.000783076
																			440	GOLIM4	0.000934804	0.0589421	0.00619025		440	INO80	5.229e-13	0.0875692	2.10465e-11								440	ZBTB37	1.24349e-08	0.0985236	1.53505e-06
																			441	MGA	7.49157e-06	0.0589272	9.91859e-05		441	NIPBL	0.000122398	0.0874985	0.000747964								441	PPM1L	3.0224e-05	0.0984407	0.000643409
																			442	FOPNL	5.27126e-21	0.0588774	2.64725e-18		442	CREB1	1.08961e-08	0.0874959	1.68844e-07								442	SLC4A7	1.36268e-05	0.0982762	0.000342952
																			443	PRKCSH	4.87048e-29	0.0588581	1.67145e-25		443	ARID2	7.69346e-16	0.0872855	6.39107e-14								443	PARP2	4.17924e-05	0.0982574	0.000850357
																			444	BOC	5.675e-05	0.0588424	0.000562587		444	ABHD6	0.000308938	0.0871692	0.00171179								444	ATXN2L	7.16407e-07	0.098225	3.61426e-05
																			445	SPTAN1	0.00013694	0.0587674	0.00119335		445	TMEM59	1.02067e-17	0.0870441	1.26707e-15								445	SLC36A4	9.07645e-11	0.0979942	2.78559e-08
																			446	TMEM97	2.32906e-07	0.0586891	4.88749e-06		446	CWF19L2	0.000145536	0.0870049	0.00087081								446	KIAA2026	0.000186086	0.0978335	0.00282996
																			447	YTHDF2	2.27868e-11	0.0585526	1.53512e-09		447	UBXN1	1.4595e-07	0.0869139	1.72463e-06								447	LIN7A	0.000397937	0.0978099	0.00517552
																			448	PCF11	1.15194e-05	0.058543	0.000142842		448	HNRNPUL1	4.21184e-21	0.0868381	1.149e-18								448	WDR17	2.82114e-06	0.0977682	0.000104595
																			449	SORBS2	0.000278978	0.0584734	0.00219302		449	WDR26	1.84614e-09	0.0866679	3.47184e-08								449	KCNMA1	0.000147723	0.0975212	0.00235175
																			450	PDS5A	4.05546e-07	0.0584562	7.8402e-06		450	NELFCD	2.69751e-17	0.0865807	3.02573e-15								450	YWHAH	0.00439554	0.0973814	0.0348005
																			451	RPL36AL	3.3041e-09	0.0584514	1.20679e-07		451	RERE	3.15239e-08	0.086568	4.37828e-07								451	LONRF2	4.75335e-05	0.0973003	0.000946793
																			452	KLF6	0.000319024	0.0583993	0.00245969		452	ABCE1	2.82265e-12	0.0864106	9.71527e-11								452	SCN2A	2.90472e-05	0.0972297	0.000622556
																			453	GALNT13	2.59495e-06	0.0583838	3.92744e-05		453	CEP85L	0.00129828	0.0863721	0.00609735								453	CAB39	8.81286e-12	0.0971577	4.05704e-09
																			454	PRPF38B	0.00309222	0.058332	0.0171939		454	MTDH	1.03839e-07	0.0862957	1.2698e-06								454	BACH2	2.06153e-05	0.0971453	0.000476005
																			455	HNRNPA2B1	0.000609334	0.0582081	0.00431553		455	WTAP	2.78566e-22	0.086165	9.92818e-20								455	TNRC6C	0.000105848	0.0968779	0.00179395
																			456	PHB2	1.94295e-17	0.0582013	5.17269e-15		456	SEPT2	6.04905e-09	0.0861399	1.00199e-07								456	EBP	9.83556e-11	0.096599	2.93698e-08
																			457	IGF2BP2	5.78817e-05	0.0578145	0.000572009		457	TRIM23	3.00082e-12	0.0861237	1.02805e-10								457	KAT6A	2.62908e-05	0.0965705	0.000575195
																			458	SRSF1	2.69266e-19	0.0577749	9.44441e-17		458	SRSF5	1.08936e-09	0.0860915	2.15499e-08								458	CLIC4	1.73832e-06	0.0965384	7.02223e-05
																			459	FXR1	4.07192e-06	0.0577468	5.88087e-05		459	SPTY2D1	1.88082e-08	0.0860556	2.7707e-07								459	UBR1	0.000290157	0.0965352	0.00402486
																			460	IGF1R	1.40756e-09	0.057625	5.67571e-08		460	SON	8.46991e-08	0.0858632	1.058e-06								460	G3BP2	0.000896884	0.0963538	0.00988451
																			461	IST1	1.24016e-15	0.0575144	2.20998e-13		461	SRRM1	1.9834e-07	0.0857728	2.28504e-06								461	KPNA3	6.54733e-06	0.0962933	0.000202062
																			462	C1orf63	1.13759e-06	0.0574628	1.91158e-05		462	LHX2	0.00242852	0.0856797	0.0105991								462	KIF1A	0.00405399	0.0959926	0.0325868
																			463	ZNF667-AS1	6.13785e-07	0.0573967	1.12089e-05		463	SMNDC1	1.32199e-08	0.0856782	2.01463e-07								463	FSD1L	3.25003e-10	0.0958923	7.89185e-08
																			464	UBN1	3.73049e-08	0.0572339	9.96766e-07		464	KLF6	0.00154425	0.0856086	0.0071194								464	SMG1	6.72075e-05	0.0955516	0.00125535
																			465	TBCC	2.619e-14	0.0571632	3.4654e-12		465	DEK	7.39681e-06	0.085566	6.00468e-05								465	SORBS2	0.00358579	0.0953633	0.0294226
																			466	DDX39B	3.13688e-10	0.0570527	1.53693e-08		466	RBM48	2.17211e-11	0.0855198	6.13775e-10								466	CEP135	0.00463112	0.0953581	0.0363531
																			467	BAZ2A	4.01791e-09	0.0569388	1.43896e-07		467	U2AF1	1.28224e-10	0.0853968	3.08646e-09								467	ZRANB1	1.11141e-06	0.0953092	5.0018e-05
																			468	XRCC5	3.54047e-08	0.0569266	9.51749e-07		468	SAFB	3.81891e-11	0.0853352	1.02163e-09								468	RFK	0.00183753	0.0951081	0.0174791
																			469	RBM27	0.000305157	0.056922	0.00236848		469	XRN2	1.25632e-06	0.0853044	1.20229e-05								469	ZNRF3	0.000971947	0.0950219	0.0105347
																			470	ZNF121	6.76293e-12	0.0568549	5.18891e-10		470	NGDN	5.90184e-20	0.085238	1.21881e-17								470	PNPLA3	1.86967e-13	0.0949026	1.96734e-10
																			471	FGFR1OP2	6.8642e-06	0.0568344	9.18494e-05		471	PCF11	9.24155e-09	0.0851934	1.46178e-07								471	FILIP1	1.10766e-06	0.0948749	4.99509e-05
																			472	KIAA0907	5.37359e-05	0.056823	0.000535832		472	TAF1	1.45802e-07	0.0850134	1.7238e-06								472	ALKBH5	4.40116e-07	0.0948665	2.55179e-05
																			473	ZCCHC6	0.00202506	0.0568203	0.0119583		473	AGPAT4	1.62219e-08	0.0849967	2.42856e-07								473	KLHL42	1.70459e-05	0.0948528	0.000407031
																			474	WAPAL	2.85483e-07	0.0567983	5.7692e-06		474	TRIM33	2.49193e-07	0.0849695	2.79372e-06								474	ADNP2	5.87305e-13	0.0948176	4.61058e-10
																			475	KIF20B	0.00504273	0.0567754	0.0260106		475	SF1	3.63793e-16	0.0848396	3.22841e-14								475	ATP9A	6.85265e-07	0.0946963	3.48901e-05
																			476	RIC8B	1.22005e-08	0.0567682	3.71856e-07		476	TLE3	9.56387e-09	0.0848271	1.50294e-07								476	NEUROD2	0.00452287	0.0946598	0.0355792
																			477	FBXO21	5.62955e-09	0.056748	1.93162e-07		477	SETD5-AS1	2.65803e-09	0.0847978	4.80643e-08								477	ABCE1	3.97095e-06	0.0946352	0.000137103
																			478	MDK	7.02459e-09	0.056717	2.33769e-07		478	CDKN2AIP	6.56974e-11	0.0847236	1.67828e-09								478	CCDC102B	0.000444998	0.0945567	0.00565447
																			479	POU2F1	1.83015e-07	0.0567143	3.96479e-06		479	SESN3	1.92598e-05	0.0845943	0.000142717								479	SBK1	0.0024913	0.0945497	0.0221619
																			480	AFAP1	0.000806527	0.056601	0.00545344		480	RBM27	3.72032e-07	0.0845604	4.01014e-06								480	ZMIZ1	0.000304631	0.094514	0.00418622
																			481	BRIX1	1.54892e-05	0.056595	0.000186013		481	CHD9	3.14439e-05	0.0844935	0.000221279								481	GGH	4.07284e-06	0.0945063	0.000140183
																			482	SETD5	0.000994334	0.0564908	0.00653339		482	CCDC171	0.000209457	0.0843412	0.00121046								482	GLOD4	1.07403e-05	0.0944496	0.00029045
																			483	EIF3A	0.000110645	0.0564318	0.00100303		483	HNRNPA0	4.69644e-10	0.0842804	1.00853e-08								483	TTC17	0.00138712	0.0943541	0.0140472
																			484	TAF1	0.000166212	0.0563918	0.00140504		484	ARRDC3	8.2531e-08	0.084243	1.03267e-06								484	CEBPZ	0.00689366	0.0943239	0.0496186
																			485	CDK12	0.000121073	0.0563867	0.0010766		485	CNOT2	2.17565e-08	0.0840938	3.15662e-07								485	CEP44	1.63191e-08	0.0940726	1.89791e-06
																			486	DCAF16	1.77301e-07	0.0563826	3.85613e-06		486	ZNF197	4.04731e-09	0.0840706	6.97065e-08								486	GAREM	5.0847e-06	0.0940719	0.000166454
																			487	NCAPG	0.000533083	0.0563588	0.00384324		487	FRYL	2.36724e-10	0.0839768	5.36938e-09								487	CRYZL1	2.20522e-05	0.0939262	0.000500295
																			488	NARF	2.65275e-05	0.0563377	0.000292504		488	UBN2	5.11341e-06	0.0839606	4.28158e-05								488	PCYOX1	0.000538264	0.0933624	0.00656041
																			489	TMEM87A	5.51679e-06	0.056269	7.69114e-05		489	GOLGB1	0.00491314	0.0839145	0.0198583								489	STK4	2.49155e-05	0.0933284	0.000551109
																			490	CCNB1IP1	3.18785e-12	0.0560904	2.63827e-10		490	ZNF644	9.22666e-07	0.0839086	9.05537e-06								490	ZYG11B	0.000633308	0.09318	0.00747155
																			491	TRMT13	9.61501e-05	0.0560698	0.000889338		491	LRCH1	1.21427e-10	0.0838672	2.93885e-09								491	ERO1L	3.80648e-06	0.0931759	0.000132459
																			492	CNOT2	5.18827e-05	0.0559973	0.000519697		492	PIK3C3	3.47256e-06	0.083757	3.00679e-05								492	USP34	0.00169711	0.0931395	0.0164406
																			493	NUMA1	1.38885e-10	0.0559936	7.72702e-09		493	PHC3	5.55321e-15	0.0836706	3.70723e-13								493	REEP1	0.00403677	0.0931177	0.0324602
																			494	ZFHX3	0.00155818	0.0559263	0.00957485		494	HPS4	6.72009e-14	0.0836618	3.35201e-12								494	TSPAN13	0.000183321	0.0929377	0.00279369
																			495	RPS3A	0.00249023	0.0559232	0.0142482		495	MED13	5.46959e-08	0.083461	7.10532e-07								495	PCNXL2	2.72661e-10	0.0928874	6.69443e-08
																			496	PRPF4B	3.3471e-05	0.0557818	0.00036096		496	KAT6A	4.68705e-09	0.0834142	7.97237e-08								496	WHSC1	0.00207905	0.0927677	0.0192823
																			497	U2AF1	2.64479e-09	0.0557498	9.9054e-08		497	PRPF38A	2.73692e-12	0.0833356	9.4349e-11								497	ETFB	0.00157681	0.0927181	0.0155132
																			498	RPS27L	0.00318674	0.0556273	0.0176529		498	PSMD5	4.82726e-21	0.0832379	1.28516e-18								498	SF3B2	0.000239481	0.0926961	0.0034478
																			499	MTF2	0.00189138	0.0555994	0.0112622		499	SMCHD1	4.71306e-06	0.0832173	3.98563e-05								499	ZNF793	0.000256029	0.0926135	0.00364059
																			500	FERMT2	1.09922e-09	0.0555369	4.60029e-08		500	KPNB1	1.9483e-09	0.0832108	3.63304e-08								500	SELM	0.00333093	0.092556	0.0276913
																			501	TTC17	2.78944e-05	0.0554571	0.000306353		501	REV3L	0.000639997	0.0829997	0.00326455								501	DIP2C	2.01243e-06	0.0925166	7.91462e-05
																			502	RPL28	0.00626766	0.0554198	0.0311578		502	CTDSPL2	1.46944e-05	0.0827398	0.000111735								502	TCP1	0.000112443	0.0924871	0.00187946
																			503	EIF3M	8.48566e-08	0.0553805	2.01621e-06		503	ZNF566	2.70683e-05	0.0827249	0.000193515								503	DAB1	0.00037262	0.0924768	0.00490398
																			504	ANKRD10	2.77897e-10	0.0553329	1.39245e-08		504	MTF2	4.43765e-05	0.0827133	0.000301812								504	SESTD1	0.000180672	0.0924381	0.00275711
																			505	KANSL1	2.53649e-08	0.0553166	7.12182e-07		505	CNOT7	1.27776e-16	0.0826837	1.26047e-14								505	YEATS2	5.39002e-08	0.0924116	4.77897e-06
																			506	CEP152	0.000253465	0.0552376	0.00202341		506	UBE2D3	1.27848e-18	0.0826535	1.96184e-16								506	MED13L	1.72975e-05	0.092405	0.000412323
																			507	PTTG1IP	0.000333765	0.0551842	0.00255994		507	THAP9-AS1	6.14873e-15	0.0826395	4.05577e-13								507	SSBP2	1.47296e-05	0.0923683	0.000363118
																			508	WTAP	3.87591e-13	0.0551577	3.98354e-11		508	NPTX1	6.06465e-12	0.0826311	1.945e-10								508	IRF2BPL	1.59342e-07	0.0922586	1.11777e-05
																			509	PPP1R10	6.09826e-06	0.0551397	8.34902e-05		509	ZNF106	0.00019094	0.0826178	0.0011153								509	IPO9	0.00265774	0.0917554	0.0232956
																			510	PTBP1	8.6991e-20	0.0551292	3.37235e-17		510	CDK5RAP2	6.93387e-06	0.0825927	5.65171e-05								510	RAB2A	0.00497445	0.0917149	0.038528
																			511	DBN1	1.5138e-05	0.0550553	0.00018259		511	MCL1	6.59742e-16	0.0824935	5.58556e-14								511	BUD31	0.00047412	0.0915828	0.00593577
																			512	MTX3	8.93033e-13	0.0550108	8.39717e-11		512	NSUN2	7.72148e-20	0.0821082	1.56534e-17								512	ITGAV	0.00276643	0.0915534	0.0239819
																			513	CEP44	4.83308e-07	0.0550094	9.05823e-06		513	ZC3H8	9.3828e-06	0.0820779	7.44459e-05								513	TSIX	5.02799e-09	0.0913584	7.40691e-07
																			514	NOL9	7.57817e-12	0.0549944	5.74166e-10		514	RAB3GAP2	1.60049e-08	0.0820273	2.39932e-07								514	ADNP	4.44292e-06	0.0913579	0.000150575
																			515	MTDH	3.3808e-05	0.0549381	0.000364062		515	USP1	0.000159872	0.0819678	0.000948119								515	KCND2	0.00188184	0.0912901	0.0178468
																			516	EIF2A	1.68054e-07	0.0548782	3.66946e-06		516	KDM2A	3.50728e-14	0.0819561	1.86748e-12								516	IQCG	0.00384309	0.0912863	0.0311065
																			517	MARCH6	4.7867e-06	0.0548741	6.77156e-05		517	COPA	2.06901e-16	0.0819122	1.93724e-14								517	EP300	9.35295e-05	0.091184	0.00162862
																			518	RIMKLB	6.25398e-06	0.0548469	8.50949e-05		518	YME1L1	2.33468e-09	0.0818911	4.27774e-08								518	OSBPL9	0.000974438	0.0910444	0.0105471
																			519	BUB3	1.58138e-09	0.054846	6.25111e-08		519	XRN1	4.93273e-06	0.0818487	4.14759e-05								519	MIB1	0.000127657	0.0909046	0.00209261
																			520	C11orf57	1.00169e-06	0.054792	1.70922e-05		520	SFSWAP	1.27254e-06	0.0817644	1.21623e-05								520	FAT4	2.05828e-07	0.0906881	1.39515e-05
																			521	FMNL2	0.00200272	0.0547634	0.011839		521	HNRNPDL	6.58582e-06	0.0816718	5.39388e-05								521	MON2	1.45236e-05	0.090688	0.000359784
																			522	USPL1	5.15632e-07	0.0547521	9.59084e-06		522	ZKSCAN1	4.64506e-05	0.081552	0.00031389								522	APCDD1	0.00478103	0.0905711	0.0373045
																			523	TET3	6.73873e-08	0.0546955	1.66004e-06		523	EIF2A	1.52546e-14	0.0815142	8.94112e-13								523	TTF1	0.00205933	0.0901021	0.019152
																			524	LBR	0.000115122	0.0546814	0.00103241		524	TAF3	1.20061e-06	0.0814835	1.15346e-05								524	TMEM59L	0.000578922	0.090059	0.00696757
																			525	HNRNPUL1	2.565e-12	0.054634	2.19685e-10		525	SP3	2.54212e-22	0.0814087	9.20873e-20								525	CMIP	0.00218149	0.0897321	0.0199935
																			526	GOLGA3	0.000582805	0.0545836	0.00415829		526	RPL36	0.000677665	0.0813674	0.00342676								526	PAPOLA	0.00114182	0.08963	0.0120204
																			527	CCDC59	7.87072e-06	0.0545787	0.000103462		527	CDKN1B	3.41775e-08	0.0813513	4.67339e-07								527	EMX1	4.23778e-06	0.0895176	0.000145182
																			528	CTDSPL2	0.00137294	0.0545645	0.00862116		528	MICAL1	1.2522e-12	0.081321	4.69776e-11								528	SLC35E1	3.1825e-12	0.089255	1.75809e-09
																			529	ING3	7.60439e-07	0.0544535	1.35277e-05		529	ZNF302	4.78552e-08	0.0812315	6.34025e-07								529	NEO1	0.000111917	0.0892332	0.00187282
																			530	CTD-2162K18.5	5.21607e-12	0.0544433	4.05844e-10		530	RHOB	3.4053e-06	0.0811765	2.95434e-05								530	ADCY1	1.25145e-06	0.089117	5.46509e-05
																			531	UBE2D3	9.49198e-11	0.0544364	5.51959e-09		531	WAC	9.5929e-11	0.0811647	2.36843e-09								531	RBM33	0.00464554	0.0888906	0.0364404
																			532	ZFP30	9.76574e-07	0.0542089	1.67412e-05		532	IGF1R	3.45838e-13	0.081084	1.45285e-11								532	CYP26B1	3.41724e-14	0.0886652	5.03404e-11
																			533	SLC30A7	5.46425e-09	0.0541897	1.88367e-07		533	ZNF3	3.66347e-20	0.0809525	7.93644e-18								533	MEX3A	0.000567975	0.0884895	0.00685822
																			534	GPATCH8	0.000492553	0.054188	0.00359009		534	HMGXB4	1.30813e-06	0.0807742	1.24755e-05								534	ARID1A	0.00195466	0.088438	0.0183796
																			535	PDCD6IP	2.26545e-09	0.054185	8.6161e-08		535	RECQL	1.15867e-13	0.0807301	5.50605e-12								535	NFAT5	0.000362463	0.0884146	0.00479889
																			536	SNHG15	2.17837e-07	0.054103	4.61067e-06		536	TRIM4	3.41271e-31	0.0806799	7.54106e-28								536	UBA6	1.24975e-05	0.0884007	0.000321488
																			537	CHCHD7	4.10237e-05	0.0540733	0.000429722		537	BIRC6	2.01732e-08	0.0806176	2.95015e-07								537	ZNF558	3.3219e-07	0.0879935	2.06191e-05
																			538	DYRK2	0.000164806	0.0540075	0.00139529		538	PRRC2B	3.05648e-07	0.0803627	3.36517e-06								538	CACNB4	4.98023e-05	0.0879152	0.000980822
																			539	MON2	5.82162e-08	0.0539809	1.46666e-06		539	HMGN1	1.81292e-10	0.0803284	4.23916e-09								539	RRN3	3.52313e-13	0.0875944	3.11402e-10
																			540	LAS1L	7.23306e-10	0.0539667	3.20298e-08		540	EIF4A2	2.20063e-06	0.0802388	2.00608e-05								540	RP11-283C24.1	7.15395e-07	0.0875004	3.61426e-05
																			541	PHACTR4	6.47368e-07	0.053944	1.17157e-05		541	SRSF7	3.83948e-10	0.0800617	8.36697e-09								541	KPNA4	0.000812864	0.0874912	0.00912696
																			542	ZNF830	0.000462905	0.0539146	0.00339941		542	SMAD4	1.23182e-20	0.0799513	2.92684e-18								542	HBD	0.000181925	0.0873717	0.00277433
																			543	TRIM13	8.40873e-06	0.0539076	0.000109279		543	ANGEL2	2.95054e-13	0.0799092	1.27589e-11								543	PRRT2	2.18379e-06	0.0873203	8.48069e-05
																			544	AMER2	0.000492607	0.0538115	0.00359009		544	NAA15	9.5215e-09	0.0798592	1.49748e-07								544	WSB2	0.00031155	0.0872566	0.004258
																			545	SPG20	0.000577084	0.0538108	0.00412147		545	RIOK1	8.69308e-07	0.0798519	8.57932e-06								545	KCTD7	1.56786e-06	0.0871414	6.49352e-05
																			546	RLF	0.00403364	0.0536494	0.0215762		546	ZNF667	4.45583e-06	0.0796231	3.77967e-05								546	PDZD4	3.92456e-10	0.0870485	9.32484e-08
																			547	PHF21A	1.59996e-06	0.0535432	2.56563e-05		547	GAL3ST4	2.45814e-15	0.0796184	1.77508e-13								547	ARID1B	3.43846e-05	0.0870431	0.000718824
																			548	NPHP3	8.39717e-09	0.0534973	2.71275e-07		548	DHX15	1.07217e-13	0.0796163	5.1281e-12								548	TANC2	0.00365565	0.0870405	0.0298187
																			549	NGDN	4.68393e-12	0.0534195	3.69645e-10		549	PCDH8	0.00363534	0.0795893	0.0152198								549	XRRA1	7.2328e-09	0.0869576	1.00518e-06
																			550	SUN1	2.55963e-08	0.0533967	7.16857e-07		550	ZNF253	6.1966e-11	0.0795745	1.58847e-09								550	GAN	0.00107117	0.0869017	0.0114235
																			551	MORC3	0.000105997	0.0533722	0.000968255		551	RPS15	0.00259572	0.0795647	0.0112731								551	NUPL1	8.4143e-06	0.0867481	0.000243365
																			552	KIAA1109	0.00144831	0.0533459	0.00902266		552	CDK13	8.47582e-11	0.0795544	2.13314e-09								552	CAMLG	0.00681189	0.0866831	0.049199
																			553	EPC2	2.53522e-06	0.0532803	3.84758e-05		553	GPM6A	0.0128227	0.0794961	0.0454731								553	ZFYVE20	2.33337e-07	0.0866594	1.55303e-05
																			554	MPHOSPH10	0.00824461	0.0531765	0.0391619		554	BOC	2.08747e-08	0.0794089	3.03866e-07								554	NFASC	7.95269e-05	0.0866484	0.00143688
																			555	TROVE2	0.000510882	0.0531513	0.00370616		555	H3F3B	0.00143681	0.0793681	0.00667984								555	TMEM106B	0.000904131	0.0864859	0.00995445
																			556	HMGXB4	0.00167105	0.0531485	0.0101694		556	EIF4A1	2.19253e-06	0.0793569	1.99952e-05								556	SCN3B	8.9896e-07	0.0862862	4.31854e-05
																			557	PTK2	2.97199e-10	0.0530657	1.47247e-08		557	CAND1	5.86522e-15	0.0793371	3.90373e-13								557	ZNF197	8.93515e-08	0.08628	7.06913e-06
																			558	IFI16	0.0054267	0.0529688	0.0276644		558	MARCH7	1.1756e-11	0.079297	3.55263e-10								558	IWS1	0.00535817	0.0862307	0.0409404
																			559	XPO1	6.94342e-06	0.0529501	9.26613e-05		559	DHX9	1.8888e-07	0.0792237	2.18632e-06								559	MSL1	0.000103066	0.0862206	0.00175605
																			560	DEK	6.33255e-05	0.0529457	0.000617794		560	EP400	6.12042e-09	0.0790455	1.0123e-07								560	SEC31A	0.00693793	0.0861666	0.0498885
																			561	ZBTB10	2.55398e-07	0.0529442	5.26164e-06		561	MAP4K4	8.72887e-05	0.0789433	0.000552354								561	RIOK1	0.000881601	0.0861247	0.00974037
																			562	SECISBP2	0.000481753	0.0528997	0.0035226		562	THUMPD1	9.8881e-07	0.0788732	9.65095e-06								562	SLC39A6	2.82411e-05	0.0860825	0.000608823
																			563	AHCYL1	1.27861e-07	0.052886	2.88005e-06		563	XRRA1	5.34419e-15	0.078737	3.58938e-13								563	BRINP1	0.00313051	0.0857673	0.0263323
																			564	BCL10	6.9039e-13	0.0528849	6.60414e-11		564	PELI1	1.72712e-13	0.0786624	7.95086e-12								564	RAD23B	2.3101e-05	0.0857075	0.000517711
																			565	ORC6	6.83855e-05	0.0528415	0.000658725		565	MIER1	5.27364e-08	0.078662	6.87502e-07								565	HERC1	0.000345054	0.0857027	0.004621
																			566	RYBP	0.00046731	0.0528188	0.00342834		566	CCSER2	7.67276e-07	0.0786463	7.66478e-06								566	GNAZ	1.0484e-07	0.0855768	7.98844e-06
																			567	YEATS2	0.00178779	0.0527798	0.0107438		567	RANBP2	3.26431e-08	0.0785723	4.49978e-07								567	TSHZ2	3.16234e-06	0.0855656	0.000114743
																			568	TAF7	0.000125072	0.0527737	0.00110637		568	SNORA76	1.17068e-15	0.0785102	9.17322e-14								568	UBE2G2	0.000231888	0.0855562	0.00336282
																			569	RPL22L1	1.31048e-21	0.0527579	7.2394e-19		569	NOL9	7.43712e-17	0.0784962	7.67935e-15								569	ATCAY	0.00240536	0.0855255	0.0215624
																			570	SUPT6H	1.31956e-08	0.0526931	3.98881e-07		570	PCBP2	1.35157e-07	0.0784275	1.61175e-06								570	USP7	0.00226477	0.0853364	0.0205353
																			571	ZNF281	5.93168e-07	0.0526418	1.08684e-05		571	RPL14	0.00174703	0.0783598	0.00793019								571	MAP6	0.00362369	0.085028	0.0296456
																			572	IPO7	3.13496e-07	0.0526338	6.23521e-06		572	XRCC5	6.79281e-11	0.0783482	1.73127e-09								572	BCAS2	0.000185123	0.0850071	0.00281726
																			573	PRPF4	8.97622e-06	0.0526062	0.000115993		573	PARP2	2.43104e-07	0.0783369	2.73517e-06								573	CCDC30	0.00179996	0.0849179	0.0172032
																			574	DDX18	0.00367306	0.0526015	0.0199028		574	KIF1B	4.49436e-06	0.078325	3.80943e-05								574	ZBTB10	0.000281241	0.0848651	0.0039308
																			575	SAT2	2.82287e-10	0.0525959	1.41124e-08		575	MARCH6	1.79646e-08	0.07832	2.6624e-07								575	MTHFD2	0.00109742	0.0848374	0.0116535
																			576	CCT8	9.93718e-10	0.0525748	4.22273e-08		576	TMX3	3.46568e-16	0.0783041	3.10045e-14								576	GDI1	1.77983e-05	0.0847765	0.000421984
																			577	GPBP1	4.29822e-06	0.0525671	6.16338e-05		577	MACF1	0.00053716	0.0782344	0.0027951								577	EIF3J	0.00252915	0.0847123	0.0224084
																			578	CCT4	1.31568e-09	0.052551	5.41391e-08		578	SUZ12	1.84218e-09	0.0782274	3.46734e-08								578	PSMD5	4.12181e-16	0.0846814	9.10796e-13
																			579	ZNF736	1.21192e-23	0.0525437	9.56423e-21		579	CELF1	1.68161e-05	0.0781541	0.000126519								579	MAPRE2	0.00269802	0.0846754	0.0235552
																			580	EPB41L3	0.0047695	0.0524978	0.0248448		580	BRWD3	1.54139e-06	0.078121	1.44445e-05								580	TULP4	1.21704e-05	0.0845922	0.000316015
																			581	MRPL42	7.2933e-15	0.052339	1.14298e-12		581	C11orf57	1.4102e-09	0.0780897	2.72149e-08								581	TOPBP1	0.00517349	0.0845348	0.0398045
																			582	GAPVD1	3.4685e-06	0.0521769	5.10616e-05		582	RP11-349A22.5	1.63003e-08	0.0780606	2.43865e-07								582	RERE	0.00246539	0.0845281	0.0220023
																			583	TP53BP2	1.57659e-08	0.0521269	4.69514e-07		583	MSH6	3.32186e-09	0.0779936	5.86287e-08								583	PAQR3	7.32614e-11	0.0844716	2.4162e-08
																			584	NKAIN4	3.78052e-06	0.0520565	5.49593e-05		584	PPP4R2	7.90354e-12	0.0779351	2.45978e-10								584	GNAI2	0.00283251	0.0844513	0.0243871
																			585	JMY	0.00479885	0.0520446	0.02498		585	PPIL3	1.02533e-20	0.0778536	2.51741e-18								585	CWC25	0.00272027	0.0844024	0.0237026
																			586	ABCE1	5.34363e-06	0.0520359	7.48277e-05		586	PALLD	3.76901e-07	0.077846	4.05274e-06								586	TERF2	7.61135e-05	0.0842912	0.00138369
																			587	NUP54	3.41243e-16	0.0519918	7.18138e-14		587	EIF3F	2.46435e-10	0.0778444	5.57938e-09								587	WASF1	0.0029977	0.0842777	0.0254329
																			588	ING5	6.0492e-13	0.0519512	5.88851e-11		588	MKLN1	7.40182e-08	0.0775134	9.3891e-07								588	GFPT1	7.46281e-06	0.084274	0.000224817
																			589	MYSM1	0.000357739	0.0519299	0.00270996		589	SNRNP200	7.90593e-15	0.0774095	5.00565e-13								589	SYT4	0.00682267	0.0842638	0.049236
																			590	ZNF331	0.000884523	0.0519143	0.00589602		590	CCDC174	1.52568e-06	0.0773412	1.43094e-05								590	NTRK3	1.29747e-05	0.0839152	0.000331131
																			591	POLE3	0.000299787	0.051822	0.00233171		591	CSDE1	4.39802e-09	0.077279	7.51609e-08								591	SUPT5H	0.00133697	0.0835877	0.013652
																			592	PAXBP1	0.000203122	0.0517938	0.00167242		592	ASNS	4.49793e-05	0.0772708	0.000305198								592	PTEN	0.000348235	0.0835538	0.00465233
																			593	PAICS	9.91467e-05	0.0517692	0.000912472		593	CSGALNACT2	1.20145e-07	0.0772088	1.44521e-06								593	GNAI3	3.27455e-06	0.0835027	0.000118039
																			594	ZNF37A	0.00307704	0.0517589	0.0171311		594	LTBP4	6.88084e-19	0.0771761	1.16958e-16								594	SUGT1	0.000752608	0.0834293	0.00859451
																			595	MYO5B	6.65987e-05	0.0515784	0.000644322		595	FXR1	1.08605e-07	0.0771543	1.32004e-06								595	RAB1A	0.00142418	0.0834162	0.0143437
																			596	DPP7	2.06673e-10	0.0515434	1.08219e-08		596	RBM28	2.18609e-05	0.0769548	0.000159795								596	ZC3H15	0.00274656	0.0833232	0.0238658
																			597	SMARCD1	8.29622e-09	0.0515188	2.688e-07		597	SHPRH	0.00193194	0.0768672	0.00868326								597	B4GALNT4	1.61898e-05	0.083283	0.000392695
																			598	RAF1	2.50261e-10	0.0514095	1.27127e-08		598	TPR	0.000736582	0.0767931	0.00368992								598	BLOC1S6	0.00153098	0.0830871	0.0151773
																			599	GTF2B	3.28159e-06	0.0513661	4.85039e-05		599	RPS25	0.00400071	0.0767928	0.0166016								599	TARBP1	0.00266234	0.0830594	0.0233238
																			600	TRIM24	0.00151194	0.0512526	0.00931661		600	SIAH1	4.56236e-25	0.0767282	2.8004e-22								600	SH3BP5	0.00274147	0.0830329	0.0238403
																			601	ARL6IP6	4.67385e-25	0.0512496	4.69446e-22		601	GOLT1B	2.9519e-11	0.0766846	8.11295e-10								601	PPP3CB	2.48547e-09	0.0829619	4.16072e-07
																			602	CHMP1B	6.78723e-08	0.0512496	1.66827e-06		602	AKAP8	1.75843e-14	0.0766309	1.01984e-12								602	MEGF8	3.44258e-07	0.0828539	2.1128e-05
																			603	PRPF39	4.58993e-06	0.0511935	6.51682e-05		603	SEC31A	9.23317e-05	0.0766258	0.000580442								603	CUL3	0.000268661	0.0827605	0.00379578
																			604	FAM179B	0.00104195	0.0511335	0.00681181		604	HBP1	1.36917e-20	0.0763005	3.21858e-18								604	MPHOSPH10	0.0022483	0.0827355	0.0204412
																			605	SMG1	0.0001647	0.0511306	0.00139493		605	ADNP2	1.16357e-15	0.0762925	9.14996e-14								605	DTX4	0.00193097	0.0826846	0.0182135
																			606	TRAF4	1.47767e-13	0.0510554	1.64081e-11		606	SMARCD1	2.9557e-10	0.0762633	6.60386e-09								606	PLXNA2	0.000691375	0.0825039	0.00799859
																			607	SYNCRIP	1.85664e-05	0.0510203	0.000216497		607	ZC3H7A	3.28694e-07	0.0762606	3.58497e-06								607	NAA15	8.62493e-05	0.0824727	0.0015345
																			608	ANP32B	2.38692e-05	0.051012	0.000267464		608	IGF2BP3	4.00164e-11	0.0761454	1.06535e-09								608	ATP13A3	1.35893e-06	0.0824654	5.80817e-05
																			609	EXOSC8	3.18824e-06	0.0509914	4.72047e-05		609	LSG1	3.24017e-07	0.0760211	3.53746e-06								609	OCIAD1	0.00279884	0.082445	0.024168
																			610	TMPO	1.00057e-06	0.0508338	1.70863e-05		610	UBA6	1.9977e-08	0.0760093	2.92727e-07								610	RNF24	2.72483e-06	0.0824005	0.000101535
																			611	RRN3	2.88575e-12	0.0508132	2.43384e-10		611	ANAPC5	1.4774e-07	0.0759488	1.74484e-06								611	TMEM35	0.00276066	0.082306	0.0239506
																			612	NOP58	0.00294155	0.0508124	0.016468		612	EED	1.63102e-15	0.0759363	1.23006e-13								612	HSD17B7	6.91782e-05	0.0822368	0.00128349
																			613	SUN2	1.46022e-12	0.0508046	1.31165e-10		613	BCL10	2.05598e-13	0.075845	9.27162e-12								613	TMEM59	0.00129724	0.0820215	0.0133326
																			614	PPAPDC1B	1.22576e-07	0.0507951	2.78401e-06		614	MED17	1.4203e-14	0.0758412	8.36917e-13								614	PRR14L	0.00483605	0.0820159	0.0376541
																			615	BRD1	3.07082e-11	0.0507932	2.01952e-09		615	RAPGEF2	0.000346249	0.0758302	0.00189759								615	CEP89	0.000907713	0.0819352	0.00997897
																			616	USP33	2.91584e-06	0.0507201	4.3476e-05		616	SYT11	7.54385e-05	0.0758187	0.0004822								616	RBAK	3.37233e-07	0.0818582	2.08735e-05
																			617	CNOT7	1.16359e-08	0.0506813	3.58604e-07		617	EDRF1	1.24391e-08	0.075812	1.90484e-07								617	LARP1	0.000488381	0.0818562	0.00607987
																			618	MAK16	2.85967e-05	0.0506812	0.000313133		618	PDCD4	8.40766e-10	0.0755788	1.71154e-08								618	PIK3CA	7.70333e-05	0.0818369	0.00139639
																			619	MXD1	0.000240931	0.0506585	0.00194159		619	SSR2	5.65845e-07	0.0753699	5.83457e-06								619	UBR3	8.56102e-05	0.0816834	0.00152682
																			620	PSME4	0.00016417	0.0505921	0.00139097		620	PRPF3	1.55271e-10	0.0753199	3.68135e-09								620	CYB5B	0.000268929	0.081664	0.00379601
																			621	ETF1	2.21047e-07	0.0505643	4.6652e-06		621	DACH1	2.26406e-07	0.0753166	2.57086e-06								621	PHF21A	0.000361961	0.0816335	0.00479511
																			622	HCFC2	0.00146004	0.0505586	0.00908289		622	ELK4	7.19756e-13	0.0752205	2.80008e-11								622	BRD3	0.00276489	0.0816027	0.023978
																			623	CCNT2	4.80321e-05	0.0505077	0.000487088		623	LYAR	3.19445e-06	0.0752126	2.79223e-05								623	KIAA0319L	3.93243e-05	0.0815465	0.000805996
																			624	POLR2A	8.4803e-08	0.0504781	2.01621e-06		624	CHMP1B	3.2274e-10	0.0752118	7.14052e-09								624	RAB6A	0.000191643	0.0815183	0.00289822
																			625	KCNJ3	0.00232061	0.0504408	0.0134378		625	SRSF1	8.52591e-20	0.0751108	1.69727e-17								625	C1orf52	0.0047292	0.0815099	0.0369785
																			626	TSPO	0.000854651	0.0504341	0.00572974		626	CDK12	4.6465e-05	0.0751037	0.000313891								626	LONP1	4.43337e-14	0.0814923	6.12277e-11
																			627	PRPF8	1.63255e-09	0.0504307	6.44187e-08		627	CCDC59	3.15458e-08	0.0751005	4.37856e-07								627	TPBG	0.00594139	0.0814252	0.0444739
																			628	RABGGTB	1.0727e-10	0.0503978	6.09342e-09		628	DHX38	1.48073e-07	0.0750345	1.74692e-06								628	C14orf132	0.00166711	0.0813504	0.0162069
																			629	NPRL2	2.38253e-07	0.050394	4.97607e-06		629	KLHL28	1.08291e-14	0.0748963	6.61024e-13								629	LBH	0.00341126	0.0813194	0.0282211
																			630	NUP160	2.04485e-10	0.0503087	1.07328e-08		630	CCAR1	0.000236203	0.0748863	0.00134555								630	NSMF	6.79425e-09	0.0811691	9.62388e-07
																			631	ZNF568	4.37681e-08	0.0502569	1.1459e-06		631	EIF2AK1	1.63327e-10	0.0748851	3.8558e-09								631	ADCY2	0.000488089	0.0811517	0.00607965
																			632	GNL2	3.73382e-05	0.0501386	0.000397237		632	BTAF1	5.80818e-08	0.0748782	7.50985e-07								632	CYP46A1	0.0031123	0.0811469	0.0262191
																			633	TRPM7	6.10865e-06	0.0501157	8.3529e-05		633	TMEM43	9.66152e-22	0.0747393	3.00691e-19								633	ANKMY2	0.000589274	0.0809337	0.00705374
																			634	MYT1	7.44535e-10	0.0500783	3.27403e-08		634	KIAA1551	2.01723e-05	0.0746346	0.000148582								634	MED10	0.000104233	0.0808958	0.00177444
																			635	LINC01102	1.12191e-05	-0.0503938	0.000139824		635	PRPF8	1.0951e-12	0.074599	4.16496e-11								635	IFRD1	0.000916694	0.0808795	0.0100527
																			636	GABRA5	0.00726215	-0.0507149	0.0353073		636	CDC40	1.03015e-06	0.0745929	1.00234e-05								636	RUSC1	7.84507e-10	0.080879	1.62012e-07
																			637	GADD45GIP1	0.000186077	-0.0508015	0.00154868		637	MBTD1	1.56354e-15	0.0745574	1.18727e-13								637	CAMK1D	0.00559869	0.0807945	0.0424406
																			638	ZCCHC17	0.000341595	-0.0508016	0.00261006		638	SNRPE	6.65813e-06	0.0744387	5.44705e-05								638	AES	0.00117226	0.080761	0.0122824
																			639	EEF1A2	9.01509e-10	-0.0508686	3.88075e-08		639	BRD3	9.60861e-06	0.0744294	7.60986e-05								639	SAR1A	1.65024e-05	0.0807251	0.000397659
																			640	CACNA1A	0.000686613	-0.050913	0.00476361		640	SMAD5	4.82978e-05	0.0744284	0.000324289								640	DMXL2	2.55715e-05	0.0806414	0.000562802
																			641	LPPR5	0.00377078	-0.0509542	0.0203525		641	N4BP2L2	0.0001096	0.0743503	0.000677605								641	MAP3K7	3.54351e-07	0.0805741	2.14523e-05
																			642	TCEAL6	1.00286e-09	-0.051141	4.2534e-08		642	ANKRD11	0.000744461	0.0742186	0.00372264								642	ULK2	7.23338e-07	0.0805719	3.64091e-05
																			643	SMIM11	1.22271e-05	-0.0511669	0.000150435		643	TET3	3.40346e-12	0.0741977	1.15347e-10								643	ARHGEF3	0.000262434	0.0802923	0.0037197
																			644	AP2S1	0.000265628	-0.0515208	0.00210438		644	CEP152	0.000249784	0.0741877	0.00141489								644	KPNA5	0.00602876	0.0802374	0.0449452
																			645	CD99L2	1.76305e-25	-0.0518883	2.05043e-22		645	DCAF16	2.13003e-10	0.0741785	4.88757e-09								645	HECTD4	4.47491e-07	0.080227	2.5766e-05
																			646	TBCA	0.000997675	-0.0519756	0.00655175		646	PCID2	2.58712e-19	0.0740231	4.76397e-17								646	GSK3B	6.83513e-05	0.0800531	0.00127323
																			647	COX20	2.13692e-05	-0.0521585	0.000243783		647	PRPF4	4.02178e-10	0.0739558	8.72653e-09								647	ETF1	0.000237615	0.0800448	0.00342727
																			648	MATR3	0.00140585	-0.0524871	0.00879283		648	KIAA2018	1.18081e-06	0.0739448	1.13692e-05								648	DYNC1I1	0.000117111	0.0799762	0.00194426
																			649	RBMX2	4.26741e-05	-0.05253	0.000443125		649	PSME4	1.08796e-07	0.0738443	1.32164e-06								649	AKAP8L	0.00227856	0.0798496	0.0206265
																			650	SOD1	0.00324489	-0.0528151	0.0179167		650	CCDC125	2.70593e-11	0.0737984	7.48346e-10								650	RAB5A	0.00253696	0.0798468	0.0224596
																			651	NAP1L5	0.000456244	-0.052849	0.0033583		651	GTF2I	6.65938e-07	0.0737541	6.75011e-06								651	ZMYM6	2.59479e-09	0.0798186	4.25895e-07
																			652	MRPL33	0.000143276	-0.0529432	0.00124107		652	PUM2	6.83572e-09	0.0737401	1.11805e-07								652	SPRYD7	0.00144364	0.0796165	0.0145
																			653	NDUFC2	0.00231237	-0.0530387	0.0134041		653	LTN1	5.18888e-05	0.0737187	0.000345357								653	OXSR1	0.000131982	0.0796154	0.00214757
																			654	JAKMIP1	0.00058642	-0.053149	0.00418274		654	PKN2	1.09087e-06	0.0737024	1.05816e-05								654	ARL4A	0.00274997	0.0795079	0.023886
																			655	DKFZP761J1410	1.736e-08	-0.0532648	5.09434e-07		655	PRKCSH	7.48404e-39	0.0736794	3.3075e-35								655	TIMM44	7.64599e-05	0.0795022	0.00138828
																			656	ATP5C1	0.00640194	-0.0535013	0.0317254		656	ESF1	0.000478292	0.0735676	0.00253632								656	MANBA	1.38906e-05	0.0794551	0.000348006
																			657	EPB41L1	6.5072e-05	-0.0536238	0.000632598		657	TET1	2.25906e-07	0.0734963	2.5665e-06								657	BLOC1S2	0.00348397	0.0794219	0.0287044
																			658	OSBPL1A	0.000138193	-0.0536912	0.00120176		658	TUG1	2.45645e-08	0.0734734	3.51784e-07								658	LCOR	0.00361652	0.0793407	0.0296089
																			659	MAPRE2	0.00393714	-0.0538123	0.0211265		659	NOL11	2.20915e-13	0.0734437	9.90175e-12								659	RAD23A	0.00202989	0.0793102	0.01891
																			660	ARF3	1.64699e-06	-0.053894	2.63721e-05		660	NFX1	1.06687e-10	0.0734416	2.60493e-09								660	MAP3K5	0.00381128	0.0789261	0.0308829
																			661	FAM155A	0.000630555	-0.0539373	0.00444021		661	DDX46	0.000132528	0.0734392	0.000801225								661	AP3D1	0.000523005	0.0788842	0.0064169
																			662	ZMYND11	9.57133e-05	-0.0540038	0.000885668		662	NUDT3	9.81184e-05	0.0734342	0.000614025								662	PRKAR2B	0.00368396	0.0787737	0.0300164
																			663	FUNDC1	1.31575e-05	-0.0540192	0.000160986		663	ZNF92	9.66257e-08	0.0733839	1.19082e-06								663	RGS7	1.90164e-08	0.078677	2.09058e-06
																			664	SLC25A4	0.00454156	-0.0540978	0.0238259		664	OSER1	5.84865e-22	0.0732665	1.95815e-19								664	HINT3	5.03572e-06	0.0786699	0.000165095
																			665	ITM2C	0.00331836	-0.0544506	0.0182386		665	SPG20	5.44227e-06	0.0731902	4.52437e-05								665	ZNF883	8.38311e-05	0.0786041	0.00150365
																			666	DYNLT3	4.62762e-06	-0.0545405	6.55911e-05		666	ATXN3	1.58054e-12	0.0731457	5.78232e-11								666	WDR45B	0.00687097	0.0785946	0.0494714
																			667	SLITRK4	0.00457924	-0.0547533	0.0240122		667	NPAT	2.06786e-06	0.0730832	1.89442e-05								667	DCAF6	2.23094e-05	0.0785695	0.00050406
																			668	NDUFAF2	0.000251272	-0.0553053	0.00201027		668	PHF20L1	0.00755557	0.0730459	0.02888								668	PIP4K2B	1.20311e-09	0.0785475	2.37368e-07
																			669	MMD	3.09179e-07	-0.0553597	6.16601e-06		669	ZBTB44	1.74645e-07	0.0730268	2.03756e-06								669	GNB4	0.00311525	0.0783518	0.0262239
																			670	COX16	8.50065e-05	-0.0554342	0.00079694		670	PSMD12	7.70007e-05	0.0729907	0.000491332								670	WDR3	0.000335999	0.0783343	0.00453751
																			671	RAB2A	0.000986885	-0.0554827	0.00649217		671	RASA1	1.43527e-12	0.0729399	5.29468e-11								671	AARS	4.55904e-09	0.0782866	6.99591e-07
																			672	KIF3B	0.000235424	-0.0555048	0.00190485		672	CCP110	0.000377113	0.0728898	0.00204543								672	NHLRC3	0.000502197	0.0782786	0.00620708
																			673	NDRG4	0.00191361	-0.0557322	0.0113792		673	SMURF2	3.33283e-09	0.072815	5.86817e-08								673	BAG5	0.000167042	0.0782519	0.00258482
																			674	GAS7	0.00102325	-0.0558821	0.00669948		674	PHF21A	4.98591e-10	0.0727886	1.06448e-08								674	WDR26	0.00191788	0.0782317	0.0181341
																			675	CCDC53	8.35871e-07	-0.0559565	1.46939e-05		675	KCNJ3	0.00222463	0.072775	0.00982954								675	TAF1	0.000219111	0.0781682	0.0032278
																			676	ATP6V0E2	6.01546e-06	-0.0560121	8.27154e-05		676	CAMK4	0.00783661	0.0727337	0.0297842								676	PCNX	0.000359322	0.0781352	0.00477446
																			677	GRB2	0.00296047	-0.056047	0.016562		677	ANKRD28	1.15101e-08	0.0726495	1.77487e-07								677	CCNT1	0.000120277	0.0780817	0.00198637
																			678	DRAP1	2.21766e-06	-0.0561378	3.41866e-05		678	NUMA1	5.52075e-11	0.0726217	1.42681e-09								678	NARF	0.000215416	0.0780323	0.00318398
																			679	WDR44	4.01492e-07	-0.0564247	7.78908e-06		679	KDM1A	3.08511e-07	0.0726106	3.38994e-06								679	RP11-395G23.3	0.000155657	0.0779475	0.00245506
																			680	ARL3	0.0051861	-0.0565268	0.0266319		680	SREK1	0.000114155	0.0726029	0.000702251								680	NCOA7	0.00242543	0.077929	0.0217158
																			681	LY6H	6.22947e-05	-0.0565447	0.000608724		681	RPF2	3.46094e-05	0.0725947	0.000241479								681	TMEM181	1.62239e-06	0.0778351	6.6512e-05
																			682	DSTN	0.000506096	-0.0569363	0.00367626		682	LRRC58	5.02248e-08	0.0724854	6.60605e-07								682	RRAGC	0.00266531	0.077735	0.0233249
																			683	PDYN	0.00822383	-0.0569882	0.0391277		683	MSI2	0.000220144	0.0724583	0.0012668								683	BCAT1	0.0066101	0.0777052	0.0480314
																			684	NDUFA13	0.000741116	-0.0569886	0.00508901		684	RRP15	5.13415e-06	0.0724431	4.29244e-05								684	SIKE1	0.000361172	0.0771987	0.00479041
																			685	SCUBE1	0.000239982	-0.0571481	0.00193677		685	CNBP	1.47942e-07	0.0724159	1.7463e-06								685	MAPK1	0.000688259	0.0770802	0.00797089
																			686	BOLA3-AS1	1.2726e-07	-0.0571809	2.86946e-06		686	DDX51	2.25243e-10	0.0724067	5.12584e-09								686	WWC1	4.28064e-05	0.0770754	0.000866997
																			687	JAZF1	8.34527e-06	-0.0574922	0.00010873		687	KIAA0947	8.81434e-05	0.0723763	0.000557283								687	HIF1A	0.00128532	0.0769009	0.0132348
																			688	FRMPD4	2.54156e-07	-0.0575883	5.24868e-06		688	ZNF37A	0.000941813	0.0723595	0.00459207								688	ENTPD4	3.71293e-06	0.076819	0.00013023
																			689	MTURN	0.000336015	-0.0577606	0.00257474		689	NF1	5.1758e-10	0.0723311	1.10183e-08								689	CDKN2D	4.67945e-05	0.0764609	0.000933529
																			690	GABARAPL2	0.0067176	-0.0577977	0.0330058		690	C11orf95	1.77689e-14	0.0721764	1.02785e-12								690	RGMB	9.58079e-06	0.0764171	0.000271419
																			691	KIF3A	0.00350954	-0.0579693	0.0191246		691	SNIP1	2.7243e-08	0.0721259	3.84657e-07								691	GPC1	0.00511275	0.0763299	0.0394071
																			692	ANKS1B	0.00905263	-0.057979	0.0423803		692	PHF3	0.010438	0.0720868	0.0381174								692	KPNA6	4.3468e-06	0.0763095	0.000147892
																			693	TTC9B	0.000528083	-0.058108	0.00381591		693	RCC2	1.76109e-18	0.0720758	2.62938e-16								693	ZBTB44	1.90409e-05	0.0763073	0.000445235
																			694	TUBB4A	0.000423613	-0.0581458	0.00314959		694	XPO1	3.72968e-08	0.0720029	5.07479e-07								694	LIN7C	1.44016e-05	0.0763017	0.00035766
																			695	GREM2	0.000355525	-0.0581654	0.00269689		695	PTK2	4.12429e-13	0.0719437	1.68768e-11								695	LPHN1	7.14771e-13	0.0762476	5.26477e-10
																			696	ATP11C	5.85033e-05	-0.058172	0.00057712		696	PPP1R15B	7.70001e-19	0.0719425	1.2793e-16								696	PDE1A	0.00632213	0.0761837	0.0464988
																			697	ZDHHC9	8.5943e-21	-0.05845	4.0406e-18		697	NSA2	6.24875e-06	0.071935	5.14068e-05								697	PLEKHB2	0.000403166	0.0761503	0.00523736
																			698	TAX1BP1	0.00813666	-0.0585043	0.0387909		698	RCOR1	7.22972e-06	0.0718597	5.87551e-05								698	C6orf89	0.00151194	0.0760857	0.0150222
																			699	PDAP1	1.08238e-06	-0.0586199	1.82854e-05		699	RPS10	9.99552e-05	0.0717139	0.000624282								699	AZI2	0.000810231	0.0760453	0.00911128
																			700	CADM3	0.00818389	-0.0587858	0.0389908		700	CDC27	1.7723e-13	0.0716709	8.10605e-12								700	DDX23	0.00247048	0.0759118	0.0220338
																			701	RAB33A	3.42975e-07	-0.0588443	6.77275e-06		701	RMND5A	6.41322e-13	0.0716381	2.51909e-11								701	C20orf194	0.000434347	0.0758477	0.00554132
																			702	LDOC1	3.26705e-08	-0.0589535	8.87969e-07		702	SSR4	4.39657e-06	0.0716072	3.73499e-05								702	POLB	0.000290505	0.0757106	0.00402716
																			703	TMEM150C	0.000122708	-0.0593802	0.00108895		703	ZNF286B	0.000223384	0.0716009	0.00128244								703	DNAJC13	0.000156556	0.0756945	0.00246749
																			704	ACOT7	0.000206241	-0.0597821	0.00169543		704	INSM1	1.31473e-07	0.0715562	1.57206e-06								704	MTMR9	6.17729e-07	0.0756547	3.26554e-05
																			705	SMAP2	0.00543381	-0.0598268	0.0276803		705	UTP23	0.00010666	0.0715311	0.000662039								705	DNAJB14	0.00627722	0.0754056	0.0462976
																			706	MIR4458HG	2.65899e-12	-0.0599243	2.26856e-10		706	FAM53C	1.11187e-15	0.0714695	8.8061e-14								706	DBT	0.0057187	0.0753783	0.0431568
																			707	ATAT1	0.000623342	-0.06004	0.00439923		707	CASC7	5.86792e-10	0.0711569	1.23254e-08								707	LRRC7	0.000169302	0.0752083	0.00261614
																			708	GRIPAP1	3.49581e-07	-0.0600513	6.89706e-06		708	BRD1	1.81958e-13	0.0711453	8.29016e-12								708	FCHSD2	1.50359e-07	0.0751108	1.06832e-05
																			709	IGSF21	2.72387e-06	-0.0603754	4.1064e-05		709	SF3B2	1.04569e-08	0.071107	1.62837e-07								709	PAK7	0.00141645	0.0749439	0.0142724
																			710	SH3GL3	5.61175e-08	-0.060672	1.42042e-06		710	YIPF4	2.92016e-06	0.0710944	2.57489e-05								710	CRYM	2.49504e-05	0.074839	0.000551329
																			711	RIMS1	4.18842e-05	-0.0607958	0.000436563		711	EIF2AK2	0.000898667	0.0710442	0.00440014								711	SETD3	0.00266369	0.074754	0.0233238
																			712	CISD1	2.02976e-05	-0.0607994	0.000233931		712	RICTOR	5.1963e-12	0.0710229	1.69106e-10								712	ETV3	4.02754e-05	0.0747471	0.000822973
																			713	APLP1	3.69365e-05	-0.0608924	0.000394102		713	ZNF354C	9.27976e-12	0.0709649	2.8401e-10								713	CDK13	0.0009698	0.0747008	0.0105202
																			714	PSIP1	0.000285048	-0.0609277	0.00223437		714	KIAA1429	1.00725e-07	0.0709042	1.23582e-06								714	MEGF9	0.00283759	0.0746819	0.0244131
																			715	HDGFRP3	8.20823e-06	-0.0610256	0.000107134		715	CCDC82	3.12827e-06	0.0708995	2.73872e-05								715	PDZD8	0.00293483	0.0746239	0.025026
																			716	MTCH2	2.73075e-09	-0.0610803	1.01928e-07		716	ZBTB1	1.93109e-13	0.0708024	8.76062e-12								716	JPH4	5.71661e-05	0.0745923	0.00109939
																			717	SARS	0.00328502	-0.0612033	0.0181111		717	PRKDC	2.00898e-05	0.0707539	0.000148074								717	CACNA1E	1.71359e-08	0.0744942	1.96193e-06
																			718	CFDP1	4.62923e-05	-0.0612876	0.000473356		718	ANKRD10	4.46387e-12	0.0706666	1.47883e-10								718	GLS	9.00291e-09	0.0744834	1.19842e-06
																			719	TMEM160	4.75036e-07	-0.0613632	8.92591e-06		719	TOMM20	2.506e-05	0.070649	0.000180669								719	PHC3	8.96458e-06	0.0744743	0.000256859
																			720	RAC3	1.3175e-06	-0.0616164	2.18236e-05		720	MCPH1	1.00473e-05	0.0706	7.91783e-05								720	ARIH1	9.3226e-05	0.0744461	0.00162462
																			721	LYPD1	0.00553801	-0.0617038	0.0281189		721	NIN	0.00224251	0.0705459	0.00989668								721	SMG7	0.000105866	0.0742644	0.00179395
																			722	RFK	0.00019867	-0.0625252	0.00164138		722	PTCHD2	1.90697e-09	0.0704701	3.57104e-08								722	PCSK7	0.00180271	0.0741568	0.017222
																			723	TERF2IP	0.00722568	-0.0630218	0.0351532		723	GGPS1	9.02194e-07	0.0704247	8.88008e-06								723	FMN2	0.0001135	0.0740024	0.00189284
																			724	TUBA1C	9.02105e-07	-0.063467	1.56466e-05		724	WRN	2.96285e-09	0.0704112	5.29694e-08								724	PPIL3	6.40131e-07	0.0738981	3.36057e-05
																			725	TSHZ3	0.00561145	-0.0635295	0.0284135		725	TRMT6	4.64111e-05	0.070373	0.000313743								725	ATP2A2	0.00220248	0.0738463	0.0201191
																			726	PRAF2	5.24869e-09	-0.0635346	1.81503e-07		726	EHMT1	0.000178602	0.0703664	0.00104878								726	SUPT6H	0.000608622	0.0738023	0.00723746
																			727	WIPF3	3.65061e-10	-0.0640251	1.77291e-08		727	KLF7	2.32132e-05	0.070299	0.00016862								727	CNN2	0.000126051	0.0737833	0.0020709
																			728	MTRNR2L10	3.85631e-07	-0.0640531	7.50775e-06		728	FAM76B	1.1924e-05	0.070258	9.27436e-05								728	NOL11	4.17601e-05	0.0737621	0.000850357
																			729	SNX10	2.03845e-05	-0.0640802	0.000234236		729	HLTF	0.000877536	0.0702574	0.00430718								729	WNK3	0.000402297	0.0737409	0.00522915
																			730	SEZ6L2	0.000153145	-0.0643988	0.00130708		730	ZBTB43	6.56339e-07	0.0701848	6.66198e-06								730	LMLN	0.000207702	0.0736805	0.00308647
																			731	MPPED1	0.00174045	-0.0644831	0.0105194		731	TTC37	0.000759931	0.0701792	0.00379228								731	ATF2	8.21955e-07	0.0736107	4.03566e-05
																			732	TRAPPC1	8.545e-09	-0.0644833	2.74846e-07		732	RPS6KB1	1.85788e-09	0.0700954	3.48798e-08								732	TRIM23	1.75536e-06	0.0734932	7.06334e-05
																			733	C6orf1	7.34869e-09	-0.0647345	2.4309e-07		733	ZNF675	3.72508e-07	0.0700904	4.01332e-06								733	IPO7	0.000762602	0.0734512	0.00869964
																			734	C18orf32	5.22449e-22	-0.064853	3.12015e-19		734	PKD1	5.25177e-07	0.0700354	5.45976e-06								734	KATNAL1	0.000151268	0.0733214	0.00240127
																			735	CDH18	6.9098e-05	-0.0650913	0.000663563		735	KCNT2	1.67821e-08	0.0699099	2.50394e-07								735	SERINC3	0.00319891	0.0732959	0.0267764
																			736	AC007563.5	5.06204e-05	-0.0654702	0.000509362		736	ANKLE2	1.86352e-07	0.0698894	2.15819e-06								736	ABCA8	0.000191886	0.07324	0.00289822
																			737	RP11-125B21.2	5.80213e-11	-0.0655977	3.5417e-09		737	MAP3K7	7.92232e-17	0.069889	8.1423e-15								737	CYLD	7.53071e-07	0.0732271	3.77338e-05
																			738	NETO2	0.0108707	-0.0659348	0.0493952		738	TRIO	5.41e-06	0.0698406	4.50981e-05								738	THAP9-AS1	6.94959e-07	0.0731095	3.52213e-05
																			739	GRM3	0.00221067	-0.0661629	0.0128958		739	ACAP3	5.26857e-09	0.0697993	8.83304e-08								739	THRAP3	0.00489543	0.0730623	0.0380494
																			740	YWHAQ	0.000439563	-0.0667517	0.00325107		740	G2E3	6.18519e-07	0.0697509	6.32165e-06								740	SPINT2	2.21381e-05	0.0730221	0.000501214
																			741	NUCB2	0.00347469	-0.0670074	0.0189721		741	ZNF680	4.62961e-29	0.0696572	6.02322e-26								741	MLLT3	0.002244	0.0729642	0.0204224
																			742	GPX4	5.17792e-05	-0.0671806	0.000519603		742	EMX1	2.49199e-08	0.0696509	3.55951e-07								742	VTA1	0.00110454	0.0729499	0.0117035
																			743	SLC16A2	2.39258e-20	-0.0674135	1.03664e-17		743	PCM1	0.000152858	0.0694823	0.000910433								743	FAM177A1	0.00261815	0.0729427	0.0230859
																			744	RBBP7	3.8365e-07	-0.0674971	7.47576e-06		744	PPP1R12A	0.000559226	0.0694814	0.00289939								744	ZBTB11	0.00145056	0.0726398	0.0145564
																			745	GNAL	0.000432056	-0.0675722	0.00320266		745	CHD4	0.00143018	0.0692757	0.00665255								745	PPP1R1B	1.00803e-05	0.0726221	0.00028267
																			746	HMGB3	6.77033e-05	-0.0676309	0.000653007		746	RHOBTB3	0.000401061	0.0692698	0.00216311								746	XKR4	0.00197938	0.0724774	0.0185725
																			747	CHGA	0.0012212	-0.0682693	0.0078308		747	SPTAN1	0.000162095	0.0692552	0.000959758								747	RIC8B	8.93845e-05	0.072386	0.00157381
																			748	DCTN3	0.00016092	-0.0683911	0.00136658		748	PDS5B	0.00409816	0.0692551	0.0169481								748	ZNF160	0.000297367	0.0723445	0.00410169
																			749	CDKN2D	0.000223663	-0.0685094	0.00182304		749	RAF1	8.06387e-14	0.0692464	3.95972e-12								749	TMEM43	2.04021e-06	0.0723057	8.00755e-05
																			750	MYO5A	0.00838791	-0.0686259	0.0397315		750	TCF3	3.71934e-13	0.0692398	1.54196e-11								750	CCDC171	0.00613885	0.0722748	0.0455202
																			751	MORF4L1	4.85403e-05	-0.0693139	0.00049089		751	SETBP1	0.000295275	0.069234	0.00164184								751	FAR1	0.000140452	0.0722135	0.00226372
																			752	TSPAN2	3.07298e-07	-0.069396	6.1507e-06		752	NUP54	7.54661e-23	0.0691861	3.03195e-20								752	PRKAR1A	0.00133363	0.0721457	0.0136362
																			753	SKP1	0.00417321	-0.0694199	0.0222045		753	MYT1	2.8727e-09	0.06915	5.15663e-08								753	TRIM28	1.1973e-08	0.072067	1.49635e-06
																			754	COX17	7.67983e-08	-0.0695992	1.85868e-06		754	AHCTF1	8.31518e-10	0.0691488	1.69752e-08								754	MSX1	6.02244e-11	0.0720081	2.01633e-08
																			755	PEX5L	0.000177367	-0.069783	0.00148514		755	NCKAP1	1.09046e-06	0.0690091	1.05816e-05								755	OSBP	5.80542e-06	0.0719198	0.000184049
																			756	PRDX2	0.000105593	-0.069792	0.00096537		756	DCAF8	6.15742e-09	0.0690065	1.01766e-07								756	IRX2	1.94508e-05	0.0718244	0.000453379
																			757	DYNLRB1	0.000677727	-0.0702168	0.0047122		757	PEG3	1.11672e-15	0.068918	8.81294e-14								757	RHOU	3.7316e-05	0.0717443	0.000773053
																			758	CNR1	0.00444845	-0.0702471	0.0234097		758	YTHDF2	2.04083e-10	0.0688544	4.70242e-09								758	DNAJB2	9.77764e-05	0.0717314	0.00168926
																			759	GNAS	0.000113351	-0.0702607	0.00102241		759	TSTD1	0.00432525	0.0688329	0.0177979								759	DNM3	0.00132518	0.0716295	0.013563
																			760	KHDRBS2	1.02097e-05	-0.0707587	0.000129212		760	IRS2	6.48964e-07	0.0687935	6.60229e-06								760	PRPF8	4.75603e-05	0.0715063	0.000946793
																			761	ATOX1	4.2858e-07	-0.0708502	8.1669e-06		761	B4GALNT4	1.12308e-07	0.0687794	1.35833e-06								761	KDM4A	8.65491e-09	0.0714515	1.16614e-06
																			762	CXorf23	1.11306e-09	-0.0710205	4.64938e-08		762	ZNF121	2.24003e-13	0.0687585	1.00198e-11								762	AC007246.3	0.00227692	0.0713258	0.0206202
																			763	CLTB	3.87519e-11	-0.0710594	2.47486e-09		763	SAR1A	3.65013e-11	0.0687505	9.81227e-10								763	GUCY1B3	5.89041e-05	0.0712636	0.00112659
																			764	MIEN1	4.71735e-07	-0.071151	8.87899e-06		764	ETF1	1.39336e-10	0.06875	3.32854e-09								764	PITHD1	0.00198607	0.0712273	0.0186116
																			765	NDUFA5	8.32104e-06	-0.0712673	0.000108478		765	THOC1	2.53725e-07	0.068729	2.83733e-06								765	PICALM	1.59453e-05	0.0712176	0.000387617
																			766	YARS	0.00413271	-0.0712988	0.0220208		766	SRSF4	0.000131398	0.0687269	0.000795041								766	TMEM55B	1.37517e-08	0.0712087	1.64254e-06
																			767	ZC2HC1A	0.000350772	-0.0713711	0.00266908		767	LAMB1	2.012e-06	0.0685892	1.84707e-05								767	ANKRD50	0.00311644	0.0708979	0.0262239
																			768	CDKL5	9.56372e-12	-0.0717301	7.11548e-10		768	OXSR1	2.66455e-07	0.0685744	2.96917e-06								768	SOX12	2.49744e-08	0.0708814	2.56679e-06
																			769	ATP6V1D	2.3842e-06	-0.0720989	3.64089e-05		769	PIBF1	5.1397e-05	0.0685585	0.0003426								769	SKIV2L2	0.00324844	0.0708662	0.0271076
																			770	HMGN2	0.000758482	-0.0721207	0.00518731		770	ESCO1	6.35766e-05	0.0684677	0.0004149								770	MARK2	2.28801e-09	0.0708522	3.97866e-07
																			771	MSL3	1.1522e-09	-0.0721388	4.80382e-08		771	TARDBP	1.16873e-08	0.0684645	1.79742e-07								771	AGRN	4.50386e-08	0.0708124	4.18159e-06
																			772	COX7B	0.000557432	-0.0721415	0.00400051		772	TOR1AIP2	4.72219e-10	0.0684334	1.01307e-08								772	MPHOSPH6	0.00648641	0.0708065	0.0473404
																			773	SRP14	0.000468444	-0.0725303	0.00343438		773	TBC1D32	5.41255e-07	0.0684126	5.60981e-06								773	STT3B	0.000337649	0.0708041	0.00454941
																			774	NRXN2	6.01437e-06	-0.0727327	8.27154e-05		774	NARF	7.44072e-08	0.0683979	9.42222e-07								774	GPR158	0.000808229	0.0704761	0.00910614
																			775	ASAH1	0.000831873	-0.0727501	0.00559098		775	TENM4	0.0125286	0.0681812	0.0445527								775	AHCTF1	4.21808e-05	0.0704135	0.000857468
																			776	TIMM17B	2.04371e-16	-0.0727938	4.38446e-14		776	NINL	4.54497e-13	0.0681242	1.84276e-11								776	BRAF	7.488e-06	0.0703736	0.000225119
																			777	RP11-344E13.3	1.93588e-06	-0.0728528	3.04031e-05		777	CTNNB1	1.80608e-07	0.0681175	2.10158e-06								777	TIPRL	0.00645061	0.0703454	0.0471984
																			778	TPM3	5.30529e-05	-0.0734781	0.000529738		778	HERC1	0.000102508	0.0680966	0.000639145								778	USP33	0.00531426	0.0703043	0.040647
																			779	CNRIP1	1.34293e-07	-0.0735675	3.00047e-06		779	ERCC6L2	0.000165546	0.0679769	0.000978092								779	CDKN2AIP	0.00676609	0.0702646	0.0489647
																			780	C8orf34	0.0104172	-0.0738366	0.0476088		780	RPSA	0.000693709	0.0679515	0.00349999								780	AKIRIN1	0.00103776	0.0702585	0.0111263
																			781	DTD1	0.000106526	-0.0738465	0.000972286		781	LMBR1L	1.25446e-05	0.0678785	9.70923e-05								781	RNF157	9.64196e-05	0.0702505	0.00167105
																			782	PPIA	4.89161e-05	-0.0739436	0.000494239		782	HSF2	9.99106e-13	0.0678686	3.83286e-11								782	NRG3	4.7113e-06	0.0702492	0.000158215
																			783	FEZ2	2.30174e-05	-0.0741768	0.000259542		783	LBR	1.90017e-05	0.0677946	0.000140947								783	EIF3B	2.96081e-05	0.070246	0.000632125
																			784	C9orf16	0.00025418	-0.0741959	0.00202771		784	CCT8	2.84785e-11	0.0677902	7.8563e-10								784	CSNK1E	0.00294075	0.0701517	0.0250605
																			785	PPP1R9A	0.00559689	-0.0748542	0.0283592		785	CCNT1	9.03554e-12	0.0677178	2.77303e-10								785	DDR2	0.00257975	0.0701307	0.0227928
																			786	SV2A	1.71224e-07	-0.0749874	3.73499e-06		786	PPP1R10	1.12993e-06	0.0675924	1.09221e-05								786	OPA1	0.000206222	0.070114	0.00307069
																			787	PTPRO	0.00423698	-0.0750326	0.0224681		787	PRPF39	3.11435e-10	0.0675834	6.91637e-09								787	HPS4	0.00119843	0.0701137	0.0125151
																			788	SNURF	1.27318e-11	-0.0750398	9.19394e-10		788	PRRC1	1.46987e-10	0.0675334	3.49998e-09								788	GAPVD1	0.000618516	0.070078	0.00732441
																			789	ATP5J	0.00123606	-0.0751662	0.00791002		789	SREK1IP1	1.81937e-08	0.0674048	2.69093e-07								789	ZNF532	0.00350925	0.070036	0.0289019
																			790	ING2	0.00397371	-0.0752418	0.0212959		790	WDR60	0.00253446	0.0673673	0.0110244								790	GJC1	0.000202983	0.0700131	0.00303471
																			791	MTRNR2L8	1.10231e-07	-0.0755721	2.54982e-06		791	METTL14	1.16889e-08	0.0673354	1.79742e-07								791	CLPTM1L	5.71822e-10	0.0699437	1.28934e-07
																			792	EPHB1	0.00118273	-0.0758066	0.00761282		792	CCNK	1.89451e-10	0.067332	4.40663e-09								792	VAPB	8.50993e-05	0.0699065	0.00152262
																			793	ERC2	0.000173305	-0.0761522	0.00145553		793	PPFIA1	0.000354742	0.0673287	0.00193788								793	KBTBD11	5.7257e-11	0.0698719	1.99702e-08
																			794	TMEM35	0.00074576	-0.0764568	0.00511296		794	GPATCH8	6.81099e-06	0.0672861	5.56386e-05								794	CYFIP2	5.61932e-05	0.0697945	0.00108446
																			795	FAM134B	1.57197e-05	-0.0767349	0.000187964		795	TMEM33	4.78609e-12	0.067278	1.56949e-10								795	TBC1D12	0.00631362	0.0697587	0.0464988
																			796	SGIP1	3.93371e-05	-0.076794	0.000415701		796	HADHA	0.000432077	0.0672769	0.00231457								796	SCFD1	0.00564543	0.0697378	0.0427216
																			797	GTF2H5	7.75552e-06	-0.0769188	0.00010213		797	POLR3D	1.8209e-12	0.0672688	6.5213e-11								797	WAC	0.00371167	0.0696841	0.0302087
																			798	KIAA2022	0.000606739	-0.0769447	0.00430405		798	RP11-981G7.6	6.01366e-13	0.067229	2.38143e-11								798	FOXK2	7.96121e-13	0.0696622	5.6748e-10
																			799	UBQLN2	4.33949e-19	-0.077258	1.47523e-16		799	DCP1A	1.98249e-16	0.0672286	1.86413e-14								799	TNPO2	5.82528e-06	0.0696065	0.00018415
																			800	KIDINS220	0.0030079	-0.077275	0.01678		800	AFF3	0.00486155	0.0672014	0.0196823								800	PYGB	2.59272e-08	0.0695431	2.65237e-06
																			801	LINC00632	7.49511e-08	-0.077576	1.82601e-06		801	PTBP1	1.50052e-23	0.0671772	7.05467e-21								801	ARL10	0.000863656	0.0695426	0.00959005
																			802	SMAP1	2.63997e-07	-0.0776509	5.41146e-06		802	GPR56	1.93419e-05	0.06716	0.000143278								802	NFX1	0.00340225	0.0694928	0.0281572
																			803	HN1	0.00977233	-0.0778986	0.0451548		803	ZBTB37	5.43893e-06	0.0670474	4.5233e-05								803	ZNF506	1.78224e-06	0.0694397	7.12157e-05
																			804	DPP6	0.00206201	-0.0779794	0.0121525		804	USP47	0.000519188	0.0670351	0.00271282								804	MOB1B	0.000105376	0.0694219	0.0017884
																			805	RAB3A	0.000785303	-0.0780613	0.00533441		805	ZNF791	1.7002e-06	0.067017	1.5792e-05								805	PALM2	2.17688e-07	0.0694108	1.46654e-05
																			806	BNIP3L	0.00823598	-0.0782821	0.0391546		806	CD2AP	5.00857e-10	0.0669911	1.06829e-08								806	NFXL1	1.09391e-05	0.0694089	0.000291934
																			807	PJA1	1.86277e-16	-0.0783592	4.03545e-14		807	ZRANB1	2.284e-07	0.0669792	2.59217e-06								807	PDGFA	0.000257627	0.0693945	0.00365625
																			808	TMEM14A	2.61182e-05	-0.078402	0.000289145		808	PCNP	2.03435e-08	0.0669718	2.97308e-07								808	SSBP3	0.00136877	0.0692791	0.0139205
																			809	ARL4C	0.00430107	-0.0785996	0.0227262		809	ZBTB11	2.88316e-05	0.0669398	0.000204787								809	FAM193A	0.000244641	0.069261	0.00351028
																			810	CYCS	0.000712627	-0.0786913	0.00492707		810	ZFX	1.82575e-14	0.0669042	1.04789e-12								810	NUP50	0.000592311	0.06925	0.00708241
																			811	SORCS1	0.0102256	-0.0787298	0.0469274		811	ZNF880	6.57512e-12	0.0668452	2.0875e-10								811	OPCML	4.16448e-05	0.0691969	0.000848915
																			812	NDUFB1	2.4722e-05	-0.078737	0.000275621		812	ZNF75A	3.10756e-07	0.0668279	3.41291e-06								812	GCLC	0.000284313	0.0691386	0.0039587
																			813	NDUFA11	1.71137e-06	-0.0787522	2.72058e-05		813	TXNL1	8.92878e-10	0.0668258	1.80843e-08								813	ZNF654	9.65343e-06	0.0691355	0.000273127
																			814	CAMK2B	0.00108031	-0.0787553	0.00703556		814	C2orf49	6.49762e-05	0.0667645	0.000423034								814	SEC24B	0.000166199	0.068964	0.00257539
																			815	NCAM1	0.00379661	-0.0787856	0.0204719		815	AKR1A1	6.12314e-12	0.0667473	1.95808e-10								815	TMED9	0.00128598	0.0689635	0.0132354
																			816	YBX1	0.0042672	-0.0791148	0.022585		816	NUFIP1	6.50805e-09	0.0667167	1.06841e-07								816	PTPRO	0.00511045	0.0687544	0.0394071
																			817	TMEM108	0.000261662	-0.079253	0.0020776		817	PPP1CC	2.5371e-16	0.066698	2.32656e-14								817	CAND1	0.00015915	0.0687462	0.00250451
																			818	SMARCA1	9.04362e-05	-0.0800238	0.00084451		818	KHDRBS1	3.3982e-05	0.0666919	0.000237476								818	FARSB	6.80085e-07	0.0687054	3.47063e-05
																			819	FKBP3	5.2585e-05	-0.0803444	0.000525541		819	FAM60A	2.05713e-05	0.0665979	0.00015132								819	NFIL3	0.00287955	0.0685773	0.0246626
																			820	NDUFA1	1.92057e-05	-0.0806575	0.000222893		820	ABL2	3.11182e-07	0.0665671	3.41589e-06								820	VDAC3	0.00106888	0.0685429	0.0114047
																			821	ZCCHC12	9.33885e-11	-0.0807978	5.44487e-09		821	FAR1	5.21604e-08	0.0664383	6.81198e-07								821	FBXO11	0.00145796	0.0684908	0.0146173
																			822	COX6C	0.00024883	-0.0808362	0.00199289		822	RPL36AL	5.02088e-08	0.0664084	6.60605e-07								822	TTYH3	0.00361923	0.0684434	0.0296201
																			823	FAM204A	6.05135e-07	-0.0809768	1.10601e-05		823	MPHOSPH9	6.45646e-10	0.0663288	1.3472e-08								823	RARS2	5.39867e-05	0.0683578	0.0010492
																			824	GNG2	0.00171961	-0.0810677	0.0104133		824	TARBP1	3.88509e-05	0.0663228	0.000268362								824	CPSF6	3.19721e-05	0.0683435	0.000676064
																			825	CXADR	0.000353017	-0.0813514	0.00268246		825	NOM1	7.38683e-05	0.0663222	0.000473395								825	POLR3A	2.60067e-07	0.0683084	1.67055e-05
																			826	FAM216A	1.13153e-06	-0.0813615	1.90429e-05		826	MON2	1.23265e-10	0.0662977	2.98007e-09								826	PIKFYVE	0.000558176	0.0682539	0.00675836
																			827	HINT1	0.000530458	-0.0813876	0.00382681		827	FAM98B	1.08196e-08	0.0662967	1.67894e-07								827	ZNF280D	0.00053298	0.068215	0.00651003
																			828	HS3ST4	0.000134562	-0.0814884	0.00117434		828	ZZZ3	8.95693e-08	0.0662367	1.11005e-06								828	WDR82	0.000823418	0.068209	0.00921735
																			829	ATP5EP2	1.37833e-05	-0.0815218	0.000168085		829	TBC1D15	4.67678e-05	0.0662137	0.000315551								829	FBXO45	1.84245e-07	0.0682038	1.27227e-05
																			830	ATPIF1	0.000972547	-0.0815311	0.00640166		830	ZNF439	5.42209e-13	0.0661914	2.17444e-11								830	ZNF138	0.00429925	0.068108	0.034136
																			831	GNAI1	1.43945e-06	-0.0816012	2.34569e-05		831	LAPTM4A	3.92114e-07	0.0661459	4.19794e-06								831	MORN4	6.34163e-10	0.0680795	1.40131e-07
																			832	PRKCE	2.42804e-09	-0.0816069	9.14011e-08		832	CDC37	3.54704e-15	0.0661012	2.47252e-13								832	CREB1	0.00622065	0.0680119	0.0459724
																			833	SYT5	6.66343e-06	-0.0817101	8.97269e-05		833	NIFK	5.68236e-05	0.0660971	0.000375825								833	LINC00969	0.00128286	0.0679936	0.0132167
																			834	SNRPN	1.37964e-08	-0.0818351	4.16474e-07		834	ZNF22	7.22105e-07	0.0660073	7.2496e-06								834	MUT	0.000663518	0.067881	0.00774055
																			835	RP11-25K19.1	2.63234e-05	-0.0829447	0.000290398		835	PSMD3	9.80372e-19	0.0659507	1.54518e-16								835	CRK	0.000980253	0.0678567	0.0106024
																			836	ASPH	0.000874859	-0.0831995	0.00584394		836	RRN3	2.39185e-17	0.0658583	2.73848e-15								836	TMEM132A	4.93609e-05	0.0677031	0.000974734
																			837	USP27X	1.96976e-10	-0.0832802	1.0388e-08		837	ACTL6A	6.10723e-12	0.0658272	1.95582e-10								837	SORCS2	9.29595e-05	0.067645	0.00162253
																			838	SAT1	6.2051e-05	-0.08438	0.000606968		838	SNAPC3	1.37707e-10	0.0658147	3.29677e-09								838	PPP1R15B	0.000105976	0.0675576	0.00179445
																			839	VDAC1	0.000114139	-0.0847041	0.00102693		839	MED10	5.33922e-07	0.0657949	5.539e-06								839	EPT1	3.47066e-06	0.0675439	0.000124096
																			840	USMG5	0.000116375	-0.0847314	0.00104153		840	NKAIN4	9.37547e-10	0.0657948	1.89024e-08								840	RP1-239B22.5	6.57078e-09	0.0675295	9.36739e-07
																			841	NDUFB2	5.45775e-08	-0.0849902	1.3894e-06		841	CDK19	2.81558e-06	0.0657863	2.49263e-05								841	RSPH3	0.000698923	0.0673896	0.00806059
																			842	COX8A	0.000138472	-0.0852048	0.00120367		842	ZNF138	4.32895e-06	0.0657741	3.6791e-05								842	AATF	0.0005561	0.0673687	0.00674062
																			843	TCEAL1	1.06157e-08	-0.0853489	3.32732e-07		843	RBBP5	6.54704e-16	0.0657651	5.56423e-14								843	SLC38A2	0.00655189	0.0673577	0.0477183
																			844	TMA7	5.16774e-08	-0.085935	1.32319e-06		844	PRPF6	4.09725e-07	0.0657171	4.36533e-06								844	AFF2	0.00541579	0.0673542	0.0412665
																			845	ARPC2	6.59382e-05	-0.0863257	0.000638491		845	SUN2	7.92739e-14	0.0656552	3.90137e-12								845	TMCC1	6.50773e-05	0.0672646	0.00122176
																			846	GRIA3	2.9456e-05	-0.0864724	0.000321904		846	KAT6B	0.0107676	0.0656258	0.0390634								846	KHDRBS3	3.25813e-05	0.0671817	0.00068632
																			847	ANKRD12	0.00148028	-0.0865179	0.00914449		847	RPS3A	0.000695699	0.0655689	0.00350738								847	MICU3	2.81408e-07	0.06716	1.8024e-05
																			848	KIF21A	0.000240618	-0.0870056	0.0019412		848	GOLGA1	5.01994e-08	0.0655625	6.60605e-07								848	ARHGEF7	0.00208799	0.0670899	0.019329
																			849	SEPT3	9.63929e-07	-0.087244	1.65629e-05		849	CYTH2	4.01582e-12	0.0655612	1.34451e-10								849	CLASP1	6.55747e-07	0.0670174	3.39311e-05
																			850	FSIP2	0.000704813	-0.0872452	0.00487865		850	ZNF677	1.93582e-11	0.0655328	5.54809e-10								850	DDX39A	2.13827e-05	0.0669949	0.000489459
																			851	SEC61G	0.00914599	-0.0873098	0.0427244		851	ATAD2B	2.95734e-05	0.0655148	0.00020945								851	PARN	0.000130013	0.0668874	0.00212179
																			852	NDUFA3	4.68302e-08	-0.0877129	1.21456e-06		852	AMOTL1	6.66588e-09	0.0655148	1.09189e-07								852	HEY2	0.00110639	0.0667797	0.0117048
																			853	COX7A2	0.000766236	-0.088269	0.00522578		853	PDP1	2.30325e-10	0.0654739	5.23072e-09								853	CDKL3	0.000600694	0.066713	0.00717101
																			854	ATP5I	1.20722e-08	-0.0883145	3.69473e-07		854	ZNF736	4.60666e-24	0.0654694	2.36729e-21								854	SLC31A1	0.00151814	0.0667031	0.015077
																			855	TSPAN5	1.75516e-06	-0.0890462	2.7802e-05		855	HECW1	4.37758e-07	0.0654294	4.63273e-06								855	ZMPSTE24	0.00307863	0.0666801	0.0259949
																			856	ATP6V1G2	5.15938e-10	-0.0890523	2.40014e-08		856	USPL1	5.50025e-10	0.0654275	1.16417e-08								856	PRKCI	1.86378e-05	0.066646	0.00043766
																			857	ROMO1	2.15554e-10	-0.0891468	1.12337e-08		857	TRAF4	2.32121e-16	0.0653006	2.1461e-14								857	SPOP	0.00341725	0.0666098	0.0282495
																			858	KIFAP3	7.91291e-06	-0.0900277	0.000103875		858	DNAJC2	0.000477705	0.0652759	0.00253381								858	ANKRD28	0.00237702	0.066534	0.0213517
																			859	NECAB1	4.35649e-05	-0.0901563	0.000450716		859	SPATS2	0.00115654	0.065212	0.00551728								859	FAM169A	0.000115719	0.0665031	0.00192839
																			860	PHPT1	1.11454e-06	-0.0902066	1.88e-05		860	RFX3	0.00193716	0.0651378	0.00870382								860	CCDC148	9.13189e-05	0.0664252	0.00160121
																			861	ATP5J2	6.70247e-08	-0.0905947	1.6548e-06		861	GPBP1	9.55831e-06	0.0651263	7.57297e-05								861	LINGO1	3.4517e-07	0.0664154	2.1128e-05
																			862	UQCR11	5.05481e-06	-0.0906084	7.10535e-05		862	NAA16	1.47294e-05	0.0650359	0.000111963								862	RPS6KB1	0.00217004	0.0664149	0.0198968
																			863	PSMD10	5.11701e-08	-0.0920037	1.31172e-06		863	RNF150	1.35466e-05	0.0650095	0.000103973								863	DCAF10	0.000878577	0.0663769	0.00971181
																			864	NSG1	0.00024376	-0.0920731	0.00196153		864	COPB1	8.62924e-07	0.0650088	8.52393e-06								864	POLR2B	0.00187463	0.0663305	0.017786
																			865	YWHAE	2.7429e-10	-0.0927396	1.3775e-08		865	GABPB2	3.11632e-07	0.0650073	3.41913e-06								865	IGF1R	1.47403e-05	0.066216	0.000363118
																			866	MARCKSL1	0.00604139	-0.0928204	0.0302508		866	C20orf194	1.04779e-07	0.0648086	1.27988e-06								866	IMPAD1	0.00102117	0.0662149	0.0109751
																			867	SEPT7	4.74225e-05	-0.0935482	0.000482012		867	KIAA1143	2.78214e-05	0.0648004	0.000198185								867	PCMT1	0.00469102	0.0662091	0.0367319
																			868	INA	0.000464237	-0.0937966	0.00340805		868	PTCD3	1.32967e-06	0.0647793	1.26646e-05								868	NCDN	4.63119e-08	0.0661276	4.28182e-06
																			869	CALM2	3.6901e-05	-0.0938002	0.000393913		869	TRA2B	7.40049e-06	0.0647453	6.00546e-05								869	TMEM259	0.000166688	0.066102	0.00258115
																			870	SEMA3E	0.00354853	-0.093972	0.0193133		870	SEC63	0.000694859	0.0647377	0.00350448								870	CDC27	0.000302246	0.0660816	0.00416121
																			871	KHDRBS3	0.00133738	-0.0948757	0.00844415		871	PHTF2	1.9534e-07	0.0646338	2.25283e-06								871	DNAL1	0.001273	0.066072	0.0131446
																			872	GNG3	2.82106e-06	-0.0958061	4.22337e-05		872	KIAA1586	0.00399305	0.0646094	0.016576								872	CLCN4	0.000777159	0.0660584	0.00882471
																			873	C4orf3	4.13266e-09	-0.0959008	1.47289e-07		873	DICER1	0.000746562	0.0645938	0.00373231								873	USP25	0.000201613	0.0659963	0.00302242
																			874	PRDX4	1.37646e-07	-0.0963105	3.07229e-06		874	JUND	0.00015086	0.064583	0.0008995								874	LIG4	1.81437e-05	0.0659569	0.000429251
																			875	DPYSL2	8.74928e-11	-0.0963154	5.11463e-09		875	NCAN	0.00100821	0.0645317	0.00489204								875	CSNK1G1	2.65812e-05	0.0658663	0.000580399
																			876	LMO4	0.000574834	-0.0963578	0.00410913		876	CLPX	4.41238e-08	0.0645102	5.90911e-07								876	SNAP91	2.48691e-06	0.0657115	9.39373e-05
																			877	PDIA3	9.36248e-06	-0.0969909	0.000120211		877	RPF1	3.31875e-07	0.0643878	3.6161e-06								877	PRKAB2	1.53985e-07	0.0655634	1.08363e-05
																			878	TIMP2	6.10436e-10	-0.0989223	2.7641e-08		878	CEP44	4.33953e-13	0.0642676	1.77247e-11								878	KLHL24	0.00579291	0.0655235	0.0436136
																			879	VAMP2	0.000159694	-0.0992188	0.00135795		879	ZNF430	9.2394e-09	0.0642321	1.46178e-07								879	MAPK10	0.00263847	0.0655124	0.0232018
																			880	ARL6IP1	3.777e-06	-0.0998289	5.49443e-05		880	CDC73	3.81563e-07	0.0642188	4.0949e-06								880	SYT13	6.44273e-07	0.0653823	3.36096e-05
																			881	REEP1	4.19024e-07	-0.100305	8.03747e-06		881	ZC3H14	0.000229594	0.0641619	0.0013123								881	TRIM4	1.67042e-07	0.0652113	1.16439e-05
																			882	UQCRQ	2.03957e-07	-0.100332	4.35442e-06		882	NBPF1	8.26953e-06	0.0641551	6.65932e-05								882	SNURF	8.98548e-06	0.0650304	0.000256859
																			883	SCN2A	0.00917728	-0.100447	0.0428189		883	ZSCAN30	1.66561e-05	0.0641478	0.0001254								883	GOLT1B	1.13839e-07	0.0650302	8.46969e-06
																			884	SATB2	0.000825377	-0.100783	0.00555709		884	SKI	2.35095e-11	0.0640313	6.57581e-10								884	ZNF566	0.00196302	0.0650296	0.0184504
																			885	C4orf48	1.84476e-05	-0.10081	0.000215567		885	PTAR1	8.99277e-14	0.0640259	4.34821e-12								885	MAPRE3	5.98559e-05	0.0650028	0.00113922
																			886	HMGB1	7.06392e-09	-0.101017	2.34724e-07		886	ZCCHC11	0.00166965	0.064022	0.00761965								886	KLHL28	0.0005285	0.0648841	0.00647713
																			887	NRXN1	0.00294043	-0.101558	0.0164659		887	PIK3C2A	4.10219e-06	0.0640067	3.49985e-05								887	GABRG2	6.20543e-05	0.0648712	0.00117398
																			888	SEPW1	1.06913e-05	-0.101794	0.000134078		888	RIC8B	4.06917e-10	0.0638731	8.81533e-09								888	FAM168B	0.00195024	0.064838	0.0183459
																			889	DYNC1I1	0.000997721	-0.102085	0.00655175		889	EXOSC10	5.6218e-09	0.0638718	9.35429e-08								889	SOBP	0.00619066	0.0648038	0.0458275
																			890	RTN4	1.44456e-07	-0.102794	3.20485e-06		890	CCDC12	6.24518e-10	0.0637892	1.30805e-08								890	CYP2R1	2.4e-08	0.0647717	2.52537e-06
																			891	TUSC3	1.10092e-15	-0.102882	1.97781e-13		891	VCPIP1	4.35443e-13	0.0637368	1.77527e-11								891	TMX3	0.00033733	0.0647269	0.00454941
																			892	CALM3	4.2429e-05	-0.10378	0.000440994		892	UBR3	1.29545e-06	0.0636619	1.23653e-05								892	ZNF766	1.09927e-05	0.0646618	0.000292658
																			893	MIF	2.76485e-06	-0.104619	4.15612e-05		893	LINC00969	8.50824e-10	0.0636147	1.72959e-08								893	CCT5	0.0031417	0.0645258	0.0264035
																			894	TSPAN7	0.000238455	-0.104788	0.00192585		894	RSPRY1	1.30375e-12	0.0635721	4.85001e-11								894	ITGA7	0.00116946	0.0645251	0.0122699
																			895	MAP1LC3A	1.62627e-11	-0.105086	1.14445e-09		895	TSPAN18	3.79029e-07	0.0635215	4.07166e-06								895	IREB2	0.000409534	0.064371	0.00530139
																			896	GABRB3	0.000687413	-0.105802	0.00476766		896	ZNF721	3.4004e-08	0.0635156	4.65543e-07								896	ZNF568	0.000663816	0.0643292	0.00774055
																			897	PRKAR2B	1.61397e-05	-0.106028	0.000192362		897	BAZ2A	1.68693e-09	0.0634273	3.20241e-08								897	CRY1	7.78924e-06	0.0642945	0.000230661
																			898	ANK2	0.00981296	-0.106124	0.0452782		898	DAP3	1.05925e-08	0.0634136	1.64716e-07								898	ZNF493	0.00106335	0.0642447	0.0113566
																			899	BASP1	4.08877e-07	-0.106157	7.89078e-06		899	ILF2	8.49775e-09	0.0634115	1.36167e-07								899	POLR2A	0.000450689	0.0641944	0.00571171
																			900	ACSL4	3.50737e-08	-0.106193	9.45152e-07		900	BRIX1	1.32162e-06	0.0633957	1.25933e-05								900	SKI	1.46637e-08	0.0641699	1.73274e-06
																			901	SEC11C	8.66377e-10	-0.106209	3.74645e-08		901	ZFAND5	0.000103774	0.0633814	0.000646123								901	UBR4	0.00099504	0.0641595	0.0107376
																			902	C3orf14	3.03738e-10	-0.109012	1.49481e-08		902	ZBED5	4.28421e-07	0.063365	4.54262e-06								902	BUB1B	0.00529226	0.0640652	0.0405489
																			903	FAM49A	9.71736e-05	-0.109192	0.000898278		903	ZFPM2	2.06394e-12	0.0632787	7.33231e-11								903	NELL1	7.56435e-11	0.0639721	2.42246e-08
																			904	TCEAL8	7.13033e-11	-0.109318	4.30489e-09		904	SHISA2	3.83621e-13	0.0632388	1.58446e-11								904	ATG12	0.000850831	0.0639462	0.00946668
																			905	YWHAZ	5.58296e-09	-0.10961	1.91861e-07		905	MTR	0.00193159	0.0632294	0.00868326								905	KLHL14	1.68759e-05	0.0638361	0.000404453
																			906	RCAN1	2.11067e-06	-0.109708	3.27985e-05		906	ZNF793	0.000274272	0.063136	0.00153861								906	HNRNPUL1	0.00293459	0.0638351	0.025026
																			907	HPRT1	1.3739e-18	-0.1099	4.26496e-16		907	BUB3	4.34278e-10	0.0631336	9.38048e-09								907	ADAM17	0.00401018	0.0638069	0.032258
																			908	GRM5	2.81158e-06	-0.109989	4.2149e-05		908	METAP2	2.27573e-05	0.0631147	0.000165472								908	SCAI	0.000408792	0.0638058	0.00529489
																			909	C2orf80	2.35138e-08	-0.110322	6.66989e-07		909	OSGEP	1.41532e-06	0.0630337	1.33995e-05								909	SMEK2	0.0047653	0.0637456	0.0371949
																			910	PCSK1N	4.18906e-07	-0.110669	8.03747e-06		910	MYNN	2.9425e-07	0.0629922	3.24846e-06								910	ZBTB41	0.000542337	0.0637149	0.00659914
																			911	FHL1	5.79719e-12	-0.111615	4.46343e-10		911	ZFP30	3.14223e-08	0.062975	4.36691e-07								911	STX7	0.0003395	0.063702	0.00456322
																			912	DMD	4.52776e-05	-0.112543	0.000464916		912	FAM208A	5.86688e-08	0.0629323	7.57542e-07								912	PDS5A	0.000864521	0.0635724	0.00959484
																			913	AL592183.1	4.04782e-06	-0.113554	5.84989e-05		913	LIAS	6.76771e-12	0.06284	2.14249e-10								913	ITFG1	0.000255662	0.063523	0.00364006
																			914	SH3KBP1	8.96123e-09	-0.114171	2.8698e-07		914	RBM26	1.38888e-05	0.0628193	0.000106266								914	SLAIN2	0.000360155	0.0635193	0.00477979
																			915	SOBP	8.67661e-08	-0.114797	2.05937e-06		915	QKI	0.0018432	0.0627924	0.00831889								915	SFXN1	0.000689018	0.0634872	0.0079755
																			916	BLCAP	1.85777e-07	-0.114871	4.0089e-06		916	ZNF766	3.08683e-09	0.0627597	5.48751e-08								916	KLHDC10	0.000436133	0.0634393	0.00555781
																			917	FGF12	2.25766e-07	-0.116712	4.75572e-06		917	PAPOLA	2.10037e-05	0.0627407	0.000154192								917	PTGR1	0.000657262	0.0634328	0.00767628
																			918	EIF2S2	1.0817e-08	-0.116936	3.3808e-07		918	CALU	3.3637e-07	0.0627379	3.65605e-06								918	NUDT21	0.00107788	0.0634139	0.0114841
																			919	NDUFA4	0.000262099	-0.117153	0.00207957		919	NAA38	3.7449e-17	0.0627234	4.11697e-15								919	MECP2	9.43487e-05	0.0634113	0.0016403
																			920	CFL1	0.000243541	-0.117582	0.00196048		920	SMARCA5	0.0028308	0.0627122	0.0121791								920	GLRX	0.000949609	0.0633707	0.0103367
																			921	MYL12B	9.15467e-08	-0.118103	2.15432e-06		921	YY1	5.60022e-05	0.062581	0.000371058								921	PRRC2A	6.05047e-06	0.0633695	0.000190373
																			922	AKAP7	1.50146e-09	-0.118223	5.95651e-08		922	TMEM259	3.53788e-12	0.0625343	1.19536e-10								922	MTMR4	0.000494366	0.0633625	0.00613582
																			923	PGAM1	2.43821e-12	-0.118263	2.11283e-10		923	RPL22L1	1.44882e-20	0.062529	3.33484e-18								923	NDUFA10	0.000323482	0.063284	0.00438795
																			924	MAPT	7.09282e-06	-0.118976	9.43589e-05		924	MBOAT2	2.76204e-06	0.062516	2.44915e-05								924	MPRIP	6.62005e-05	0.0632683	0.00123969
																			925	YWHAB	2.33696e-09	-0.119494	8.85761e-08		925	RAD17	2.84934e-07	0.0625158	3.15125e-06								925	ZSCAN18	0.00529643	0.0632369	0.0405527
																			926	MAP7D2	7.53931e-08	-0.120687	1.83274e-06		926	PLXDC2	2.62242e-07	0.0623209	2.9296e-06								926	VPS53	0.00177215	0.0632171	0.0170035
																			927	MAP1B	1.59649e-05	-0.121674	0.000190587		927	PFDN5	0.00028811	0.0622859	0.00160807								927	POGK	9.62999e-07	0.0632087	4.51792e-05
																			928	CLCN4	7.3573e-12	-0.122718	5.60601e-10		928	KIAA1009	0.0138025	0.06221	0.0485659								928	R3HDM2	0.0064034	0.0631748	0.0468996
																			929	ELMOD1	0.00308518	-0.125413	0.0171634		929	SUPT6H	9.45989e-09	0.0622045	1.48992e-07								929	MACROD2	0.00200848	0.0631693	0.0187421
																			930	ARPC5	3.88415e-08	-0.128646	1.03035e-06		930	FBXO11	1.81447e-06	0.0621729	1.67689e-05								930	ACTR3	0.00169438	0.0630591	0.0164214
																			931	GLRA2	5.14936e-10	-0.129089	2.40014e-08		931	DOT1L	6.43136e-11	0.0621677	1.64483e-09								931	KLHL9	0.00338583	0.063025	0.0280738
																			932	WAC-AS1	9.79884e-15	-0.129404	1.47296e-12		932	CEP104	0.000124429	0.0621227	0.000758069								932	C11orf95	1.7976e-09	0.0628612	3.31013e-07
																			933	ZNF711	5.26558e-11	-0.129612	3.2501e-09		933	PUS7	1.28866e-08	0.0620293	1.96926e-07								933	TXNL1	0.00164379	0.0628446	0.0160436
																			934	UCHL1	6.23484e-06	-0.129943	8.49597e-05		934	ABCF1	0.00293844	0.061977	0.0125859								934	JMJD6	1.28017e-06	0.0627981	5.56354e-05
																			935	CREG2	8.43207e-11	-0.13116	4.94227e-09		935	DPP8	8.67852e-08	0.0619164	1.07978e-06								935	EDRF1	0.00190177	0.0627887	0.0180126
																			936	TCEAL2	1.38157e-09	-0.132804	5.60469e-08		936	CYTH1	2.53325e-05	0.0617976	0.000182455								936	XPNPEP3	0.000852371	0.0627745	0.00947695
																			937	CHD5	3.85311e-10	-0.133003	1.859e-08		937	PHB2	2.43896e-12	0.0617705	8.50057e-11								937	FAM155A	0.00315211	0.0626898	0.0264736
																			938	KIAA1598	1.17296e-06	-0.133709	1.96207e-05		938	PLAA	6.16431e-14	0.0617552	3.09574e-12								938	LRRC59	4.9757e-07	0.062643	2.77646e-05
																			939	HIST1H4C	0.00319003	-0.133755	0.0176623		939	SMC3	0.00536015	0.061709	0.0214106								939	FAM175B	0.00662821	0.0625783	0.0481471
																			940	GAP43	0.00128502	-0.134234	0.00816889		940	RLIM	1.05028e-07	0.0616461	1.2815e-06								940	ZNF439	3.88015e-09	0.0625412	6.14857e-07
																			941	XIAP	1.97734e-20	-0.134784	8.917e-18		941	C1orf27	2.97778e-05	0.0615534	0.000210762								941	EXOC5	0.00676735	0.0625404	0.0489647
																			942	TUBA1B	0.000588068	-0.135499	0.00419114		942	INO80D	2.52119e-06	0.0615193	2.26099e-05								942	KIAA0430	0.00269367	0.0625145	0.0235265
																			943	NDUFB11	2.24849e-10	-0.135857	1.16631e-08		943	UBE2G1	1.88828e-11	0.061507	5.42592e-10								943	BRD1	1.66082e-06	0.0624899	6.77104e-05
																			944	FGF13	2.47822e-12	-0.136668	2.13911e-10		944	GMPS	4.59662e-10	0.0615057	9.89976e-09								944	FAM126B	9.6602e-07	0.0624889	4.52249e-05
																			945	FOXP1	5.72809e-06	-0.137977	7.9506e-05		945	RPL18A	1.05654e-05	0.0614207	8.29649e-05								945	GLRX5	0.000139046	0.0624234	0.00224597
																			946	CAMK2N1	1.98934e-09	-0.138836	7.71203e-08		946	POGLUT1	1.25789e-13	0.0613504	5.92659e-12								946	GTF3C1	0.000700064	0.0623855	0.00806534
																			947	CDKL2	7.31539e-14	-0.139163	8.46325e-12		947	STK4	0.000405009	0.061282	0.00218165								947	DDX20	8.00138e-06	0.0623249	0.000233871
																			948	B3GALT2	0.000708151	-0.139862	0.00489765		948	AKAP6	5.35114e-09	0.0612438	8.95373e-08								948	BBC3	1.05287e-06	0.0622252	4.84691e-05
																			949	YWHAH	4.83505e-14	-0.140272	5.77515e-12		949	CGGBP1	2.50372e-09	0.0612249	4.56474e-08								949	RAPH1	1.85703e-07	0.0621863	1.27834e-05
																			950	ATP5E	7.88881e-11	-0.14041	4.64851e-09		950	PNPLA8	0.0014973	0.0611652	0.00692316								950	IRGQ	9.88859e-06	0.0621717	0.000278709
																			951	XKR4	1.51276e-08	-0.140783	4.52334e-07		951	POLR2A	5.4966e-09	0.0611389	9.1736e-08								951	COG1	1.3287e-05	0.0620834	0.000336324
																			952	DACH2	8.53656e-13	-0.14081	8.06121e-11		952	BAZ1B	0.0028114	0.0611352	0.0121122								952	SPPL3	1.30513e-06	0.0620657	5.6327e-05
																			953	ATP2B1	7.10202e-06	-0.140919	9.44244e-05		953	CTD-2368P22.1	0.000694965	0.061113	0.00350448								953	FOXO3	0.0039932	0.0619963	0.0321566
																			954	CASK	7.06227e-26	-0.143684	9.75343e-23		954	CLASP2	0.00307137	0.0610823	0.0130822								954	TNKS	0.00566766	0.0619936	0.0428311
																			955	GNAO1	1.38236e-09	-0.144277	5.60469e-08		955	RCOR3	4.71172e-13	0.0610142	1.90686e-11								955	PPME1	0.000143004	0.0619309	0.00229648
																			956	GARS	2.58211e-08	-0.145658	7.22238e-07		956	NSUN6	2.14785e-06	0.0609721	1.96201e-05								956	ELK4	0.000806295	0.0619249	0.00909015
																			957	NEGR1	0.00242049	-0.145979	0.0139352		957	TLE1	0.000257411	0.0609329	0.00145288								957	GPN2	4.34839e-06	0.0619065	0.000147892
																			958	WBP5	2.08811e-12	-0.146063	1.83099e-10		958	FLNA	4.35648e-20	0.0609214	9.25627e-18								958	CGGBP1	0.000311589	0.0618985	0.004258
																			959	CALM1	6.27356e-08	-0.148009	1.5664e-06		959	PAPOLG	8.42708e-06	0.0609057	6.77632e-05								959	RAB33B	1.3864e-08	0.0615082	1.64705e-06
																			960	MAGED1	7.69124e-24	-0.149708	6.29456e-21		960	ZNHIT6	0.00535716	0.0608455	0.0214025								960	SP1	1.42634e-06	0.0614402	6.00338e-05
																			961	NAP1L3	5.01016e-13	-0.150149	4.98691e-11		961	ZNF664	3.50166e-15	0.0607772	2.44862e-13								961	ESYT2	5.87252e-07	0.0613875	3.14964e-05
																			962	FTH1	8.254e-05	-0.151037	0.000775792		962	SAFB2	0.000405083	0.0606342	0.00218165								962	DOCK4	0.000621982	0.0612978	0.00736151
																			963	TOX	0.000144513	-0.151777	0.00124983		963	CBLL1	2.46597e-12	0.0606288	8.5812e-11								963	TBC1D14	1.03091e-05	0.0612544	0.000287991
																			964	TXN	2.78718e-09	-0.152647	1.03684e-07		964	MAP2K7	2.56428e-09	0.060627	4.66746e-08								964	TSPYL4	0.00521742	0.0612483	0.0400727
																			965	USP11	6.99992e-29	-0.153318	1.93347e-25		965	UTP3	2.45768e-07	0.0606127	2.75952e-06								965	SEC14L1	0.00166425	0.0612307	0.0161932
																			966	ENC1	0.00293017	-0.15521	0.0164127		966	METTL12	3.28918e-08	0.0605945	4.53123e-07								966	RECQL	0.00684762	0.0612	0.0493355
																			967	FRG1B	8.95677e-17	-0.15648	2.10551e-14		967	RBAK	1.91699e-06	0.0605562	1.76499e-05								967	GTDC1	0.000188685	0.0611222	0.00285964
																			968	ROBO2	6.76051e-05	-0.157538	0.000652345		968	QSOX2	2.53196e-17	0.0605197	2.85453e-15								968	CLSTN3	2.26896e-13	0.0610627	2.08905e-10
																			969	NSG2	1.12514e-05	-0.159873	0.000140148		969	PTPN4	0.000165897	0.0604617	0.000979645								969	SLC23A2	0.00056931	0.0609238	0.00686684
																			970	S100A10	8.95619e-06	-0.160088	0.000115869		970	SUGT1	1.34203e-05	0.060402	0.000103219								970	OGFOD1	0.00135219	0.0607717	0.0137883
																			971	MALAT1	0.00420326	-0.161147	0.0223268		971	UTP18	4.73893e-08	0.0603729	6.29683e-07								971	PSMD13	4.32696e-05	0.0607486	0.000874775
																			972	ATP6AP2	3.78024e-18	-0.164779	1.09911e-15		972	ATF7IP	3.03159e-05	0.0602858	0.000214502								972	VASH2	1.52817e-05	0.0607312	0.00037354
																			973	DCX	2.78718e-12	-0.166482	2.35971e-10		973	HACL1	1.42317e-19	0.0602486	2.7346e-17								973	COIL	0.000833022	0.0607117	0.00929661
																			974	PAK3	1.30332e-14	-0.168411	1.88231e-12		974	IST1	7.73242e-14	0.0602354	3.82245e-12								974	CCDC115	5.00046e-08	0.0604344	4.59809e-06
																			975	ZNF385D	0.00373834	-0.168919	0.0202168		975	IQGAP1	2.33572e-05	0.0602293	0.000169554								975	APMAP	0.000504063	0.0603693	0.00622599
																			976	PDHA1	9.86679e-16	-0.169269	1.7871e-13		976	CCT4	8.61618e-09	0.0601868	1.37566e-07								976	ZNF783	1.02721e-09	0.0602922	2.04807e-07
																			977	ANKRD36C	0.000298829	-0.173227	0.00232508		977	ZNF83	1.36266e-06	0.0601705	1.29453e-05								977	SIK3	2.98508e-05	0.060271	0.000636692
																			978	TCEAL3	9.89004e-17	-0.174849	2.25299e-14		978	VRK1	0.00217051	0.0600892	0.00962313								978	NUMB	0.00325822	0.0602131	0.0271687
																			979	PCLO	0.000137011	-0.175886	0.00119335		979	UHMK1	1.21686e-09	0.0600858	2.38801e-08								979	CAMSAP1	0.000162224	0.0601414	0.00253547
																			980	PBX1	2.35175e-07	-0.177449	4.93043e-06		980	KIAA0430	7.40633e-05	0.0600784	0.000474508								980	SMAD2	2.42384e-05	0.0600625	0.000537207
																			981	PKIA	7.60112e-17	-0.17862	1.82567e-14		981	METTL16	3.6268e-06	0.0600739	3.12808e-05								981	ZNF470	2.39984e-05	0.0600341	0.000533495
																			982	RAB9B	3.00766e-23	-0.181212	2.14388e-20		982	THUMPD2	4.27257e-08	0.0600412	5.74975e-07								982	EMC1	8.11435e-11	0.0599079	2.56147e-08
																			983	BEX1	1.85659e-13	-0.18398	2.04507e-11		983	SOCS4	0.000492201	0.0600154	0.00260118								983	PRKCE	3.74763e-06	0.0597477	0.000131031
																			984	APOO	2.53951e-27	-0.185361	4.13843e-24		984	NOP56	0.00387965	0.0599881	0.016163								984	POLG2	2.32878e-07	0.0597294	1.55303e-05
																			985	SLA	1.4474e-05	-0.185575	0.000175635		985	CCNT2	2.334e-05	0.059941	0.000169486								985	HDAC9	0.00284024	0.0597017	0.0244206
																			986	BEX4	2.86823e-20	-0.18583	1.21883e-17		986	HNRNPA2B1	0.00347309	0.0597845	0.0145903								986	PCDHGB7	9.54429e-09	0.0596813	1.2509e-06
																			987	EIF1AX	5.10812e-45	-0.188755	5.64371e-41		987	TNKS	1.35446e-05	0.0597773	0.000103973								987	DNAH6	2.62909e-10	0.0596769	6.52753e-08
																			988	SNAP25	2.79117e-06	-0.192014	4.18713e-05		988	LEMD3	1.32334e-07	0.0597719	1.5815e-06								988	RBM48	0.00279282	0.0596563	0.0241254
																			989	PEBP1	4.85382e-11	-0.193222	3.02126e-09		989	CSNK1E	1.44039e-07	0.0596937	1.70478e-06								989	UTP6	0.00139213	0.0596166	0.0140787
																			990	SLN	1.43841e-06	-0.194071	2.34569e-05		990	TDP2	9.53149e-11	0.059644	2.3559e-09								990	AAK1	7.44199e-05	0.0596086	0.00135681
																			991	TUBB2A	1.07842e-06	-0.201761	1.82325e-05		991	HIPK2	0.00207262	0.0595993	0.0092392								991	PAPD5	9.72413e-07	0.0595343	4.54279e-05
																			992	RPRM	3.57738e-11	-0.201771	2.30465e-09		992	BNIP2	1.7337e-14	0.0595843	1.00815e-12								992	NRBP2	0.00451129	0.0594439	0.0355007
																			993	TCEAL7	3.73185e-22	-0.203399	2.29063e-19		993	GOSR1	7.56242e-06	0.0595635	6.11889e-05								993	NTNG1	0.00214024	0.0593788	0.0196808
																			994	TUBA1A	4.66321e-05	-0.20373	0.000475729		994	RLF	0.00235476	0.0595118	0.010322								994	NECAP1	0.000130458	0.0592898	0.00212748
																			995	PTMS	7.60604e-15	-0.203779	1.17532e-12		995	HMG20B	6.63238e-09	0.0595027	1.08721e-07								995	RNF11	0.00172561	0.0592882	0.0166365
																			996	MTRNR2L3	1.68678e-10	-0.204947	9.11317e-09		996	ZNF300	3.1452e-06	0.0594838	2.75246e-05								996	MSL2	2.87141e-08	0.0592196	2.87102e-06
																			997	MORF4L2	5.43985e-14	-0.205667	6.42804e-12		997	SRP54	4.33859e-05	0.059271	0.000295895								997	SEC61A2	4.1649e-07	0.0591935	2.4347e-05
																			998	PGK1	0.00200783	-0.206136	0.011866		998	RPS24	0.0134187	0.059211	0.0473361								998	DDB1	8.79427e-05	0.0591905	0.00155509
																			999	RBFOX1	1.63766e-11	-0.20947	1.1488e-09		999	PTTG1IP	0.00625319	0.0591892	0.0244647								999	NCOA6	0.00444807	0.0591646	0.0350782
																			1000	GPR22	2.61882e-07	-0.209912	5.37309e-06		1000	GADD45A	9.29344e-05	0.0591586	0.000583899								1000	NT5C2	0.00283827	0.0591595	0.0244131
																			1001	ANKRD36	2.99796e-10	-0.218445	1.48201e-08		1001	DIXDC1	3.07223e-07	0.0590771	3.37914e-06								1001	SNRNP200	0.00330816	0.0591562	0.0275124
																			1002	PTN	0.00194337	-0.256569	0.0115375		1002	GAPVD1	1.43224e-07	0.0590566	1.69958e-06								1002	EDIL3	0.0021186	0.0590751	0.0195312
																			1003	NEFM	1.45266e-06	-0.264654	2.36373e-05		1003	RRP1B	0.000893627	0.0590319	0.00438129								1003	SNHG12	2.97351e-07	0.0590019	1.89353e-05
																			1004	BNIP3	2.78431e-07	-0.283216	5.64966e-06		1004	RCOR2	1.03266e-05	0.059022	8.12631e-05								1004	PACS2	5.77401e-07	0.0589758	3.11075e-05
																			1005	SCG2	1.67012e-06	-0.28975	2.66845e-05		1005	KBTBD2	3.37086e-08	0.0589942	4.62646e-07								1005	UBN1	0.00159002	0.0589719	0.0156154
																			1006	TLE4	0.000148125	-0.290923	0.0012721		1006	SEC16A	8.42142e-14	0.0589654	4.1079e-12								1006	FBXW2	1.45463e-06	0.0589573	6.10493e-05
																			1007	NGFRAP1	9.79276e-23	-0.291706	6.36443e-20		1007	ZNF292	0.00589433	0.0589264	0.023188								1007	COL21A1	0.00223045	0.0589353	0.0203242
																			1008	TCEAL4	2.56197e-27	-0.294	4.13843e-24		1008	PPWD1	4.37765e-08	0.0589078	5.87684e-07								1008	C2CD5	0.00010994	0.0588249	0.00184798
																			1009	TCEAL5	4.00004e-25	-0.302287	4.209e-22		1009	RANBP6	5.19334e-10	0.058905	1.1045e-08								1009	L1CAM	1.85025e-06	0.0588173	7.36666e-05
																			1010	MTRNR2L2	8.01871e-08	-0.303643	1.92597e-06		1010	PLCG1	3.92628e-17	0.0588854	4.295e-15								1010	ARHGAP11A	0.000161607	0.0587724	0.00252906
																			1011	MTRNR2L12	7.68808e-08	-0.325517	1.85868e-06		1011	TBCC	1.33223e-11	0.0588525	3.97278e-10								1011	ZNF773	2.92302e-09	0.0587614	4.74926e-07
																			1012	SMS	2.91658e-28	-0.328502	6.44476e-25		1012	GTF2H1	1.58404e-07	0.058823	1.85591e-06								1012	ZNF100	3.93569e-05	0.0587191	0.000805996
																			1013	IGFBP2	1.86496e-13	-0.340158	2.04507e-11		1013	SMEK2	1.21274e-07	0.0588204	1.45641e-06								1013	ZNF880	0.000223177	0.0587096	0.00327107
																			1014	OLFM1	2.02366e-09	-0.341419	7.8313e-08		1014	TGS1	0.00645026	0.0587265	0.0251334								1014	ELMOD1	0.00126522	0.0586676	0.0130949
																			1015	IGFBP5	0.000169294	-0.363475	0.00142727		1015	GPATCH11	0.0141561	0.0586872	0.049715								1015	ST3GAL1	0.00219694	0.0586064	0.0201022
																			1016	FABP7	2.16965e-07	-0.375592	4.60103e-06		1016	UFL1	0.00449505	0.0586843	0.0183769								1016	STMN3	0.000147229	0.0584333	0.00234557
																			1017	BEX2	1.64123e-38	-0.401851	1.20888e-34		1017	SETDB1	4.24276e-19	0.0586776	7.50019e-17								1017	TTC28	0.000966166	0.0584174	0.0104859
																			1018	MTRNR2L13	4.18753e-05	-0.442244	0.000436563		1018	PABPC4	2.13023e-08	0.0586589	3.09682e-07								1018	RAB22A	0.00619653	0.0584053	0.0458454
																			1019	TMSB4X	3.4621e-21	-0.470672	1.77912e-18		1019	STX6	4.53253e-11	0.0586522	1.19517e-09								1019	FSCN1	0.00639844	0.0584032	0.0468787
																			1020	MTRNR2L1	1.92352e-23	-0.588195	1.46565e-20		1020	C2CD5	5.35271e-09	0.0586475	8.95373e-08								1020	MRE11A	0.00040814	0.0583932	0.00528955
																									1021	CEBPG	9.89597e-05	0.0586375	0.000618603								1021	HPCAL4	7.03819e-06	0.0583725	0.000215406
																									1022	NPHP3	4.63072e-09	0.0585344	7.88328e-08								1022	TRIM47	0.000268338	0.0583535	0.00379365
																									1023	TTC21B	4.52801e-11	0.0584921	1.19517e-09								1023	DNM1	4.5252e-07	0.0583112	2.59723e-05
																									1024	SIRT1	5.51642e-12	0.0584875	1.78211e-10								1024	KHSRP	0.000270489	0.0582804	0.00380943
																									1025	NPIPB5	3.06472e-10	0.0584181	6.81986e-09								1025	BCL2L13	7.63608e-07	0.0582611	3.81752e-05
																									1026	SMARCE1	0.00064641	0.0584091	0.00329422								1026	COG5	4.86283e-09	0.0581768	7.25508e-07
																									1027	NOB1	8.70268e-14	0.0584066	4.22644e-12								1027	CDK19	0.00465963	0.0581726	0.0365077
																									1028	BRAF	3.95219e-06	0.0583093	3.38363e-05								1028	USP42	3.88635e-07	0.0581551	2.30288e-05
																									1029	SART3	3.93226e-08	0.0583053	5.33401e-07								1029	MAPK6	0.00539746	0.0581256	0.0411694
																									1030	GNAI3	8.86123e-09	0.0582852	1.41071e-07								1030	TRIB3	5.50286e-05	0.058119	0.0010657
																									1031	ANP32E	0.0118563	0.0582763	0.0424137								1031	BIVM	8.69112e-05	0.0580457	0.00154255
																									1032	IER5	2.02811e-15	0.0582066	1.49384e-13								1032	RMND5A	2.81298e-05	0.0579941	0.000607016
																									1033	DCAF13	5.66137e-13	0.0582049	2.2622e-11								1033	MAPK9	2.74801e-05	0.057955	0.000596492
																									1034	CUL3	7.88265e-08	0.0581217	9.90801e-07								1034	GOLGA5	0.000521151	0.0579202	0.00640126
																									1035	RNF130	1.66199e-08	0.0581041	2.48142e-07								1035	ATG4B	2.76139e-06	0.0578931	0.000102725
																									1036	SLC44A5	0.00237127	0.0581011	0.0103861								1036	DNAJB5	0.000178125	0.057893	0.00272957
																									1037	PTPN12	6.27293e-05	0.0580858	0.000410583								1037	FGF11	0.00250796	0.057875	0.0222833
																									1038	ST13	4.05912e-08	0.0580832	5.48254e-07								1038	ZFAND2A	2.2711e-05	0.0577328	0.000511044
																									1039	MEGF9	0.000201502	0.0580734	0.0011702								1039	CLN8	0.000319571	0.0575968	0.00434558
																									1040	DGCR8	1.08399e-12	0.0580307	4.12981e-11								1040	ZNF829	2.2168e-10	0.0575199	5.7629e-08
																									1041	MAP4K5	0.000912642	0.0578934	0.0044656								1041	ZNF12	3.49095e-07	0.0574916	2.12507e-05
																									1042	RNF168	0.00125899	0.0578489	0.0059459								1042	PKP4	0.000552566	0.0573664	0.00670145
																									1043	TRMT10B	5.55052e-06	0.0578216	4.60052e-05								1043	ASTN2	4.70949e-09	0.0573506	7.17694e-07
																									1044	QSER1	0.000220924	0.057819	0.00127063								1044	SEC24C	2.78065e-12	0.0572417	1.66065e-09
																									1045	RABGGTB	7.77001e-10	0.0578026	1.59567e-08								1045	MFN2	5.05651e-08	0.0572137	4.59809e-06
																									1046	ZMYM4	2.50757e-06	0.0577991	2.2506e-05								1046	MTMR6	0.000410533	0.0571625	0.00530811
																									1047	RNF24	6.72391e-07	0.0577885	6.79681e-06								1047	TRNT1	0.0052123	0.0571391	0.0400474
																									1048	PCNA	2.63288e-07	0.0577537	2.9398e-06								1048	HSDL1	0.000151478	0.0571043	0.00240185
																									1049	NFAT5	2.3171e-06	0.0577461	2.09926e-05								1049	PSMD3	0.000183643	0.0570849	0.00279666
																									1050	MLXIP	2.1143e-12	0.057679	7.47517e-11								1050	LINC00662	1.12189e-06	0.057074	5.00815e-05
																									1051	CNOT1	3.64458e-14	0.0576744	1.93128e-12								1051	PABPC4	0.00307581	0.0570523	0.025981
																									1052	CCDC88C	0.00668165	0.0576517	0.0259389								1052	KIF3C	0.000159394	0.0570129	0.00250507
																									1053	HECTD1	0.000482303	0.0576307	0.00255574								1053	PRKG1	0.00279181	0.0569733	0.0241254
																									1054	MDN1	4.50071e-05	0.0576072	0.000305255								1054	POMT1	0.000191699	0.0569381	0.00289822
																									1055	MXD4	1.8278e-09	0.0575841	3.44909e-08								1055	FAM134A	1.0833e-07	0.0569086	8.14207e-06
																									1056	DIDO1	3.12973e-07	0.0575599	3.43044e-06								1056	ORAOV1	0.00341458	0.0567986	0.028238
																									1057	HACE1	8.21381e-14	0.0575397	4.01654e-12								1057	TET3	3.87727e-05	0.056737	0.000797645
																									1058	ARID1B	7.64534e-07	0.0575094	7.64085e-06								1058	RBM20	0.000165932	0.0567037	0.00257306
																									1059	TRIM28	1.93935e-12	0.0574991	6.9119e-11								1059	KIAA1211	0.00232479	0.0565927	0.0209677
																									1060	VASH2	0.000537339	0.0574659	0.0027951								1060	INSR	0.000827123	0.0565872	0.00924946
																									1061	NUBP2	2.1718e-17	0.0573919	2.4995e-15								1061	CPSF3L	1.27885e-08	0.0565402	1.56126e-06
																									1062	ARHGAP21	0.0082759	0.0573559	0.0311697								1062	RAF1	0.00147804	0.0564802	0.0147822
																									1063	AGAP1	0.00615959	0.0573304	0.0241413								1063	TBC1D24	2.88794e-06	0.0564688	0.000106536
																									1064	MED30	3.27599e-14	0.0573286	1.7613e-12								1064	RCOR3	0.000267338	0.0564504	0.00378435
																									1065	KDM3B	1.15003e-09	0.0573226	2.26692e-08								1065	MDN1	0.00494585	0.0563302	0.0383468
																									1066	SETX	0.00186403	0.0573219	0.00840945								1066	SMAD4	7.02707e-05	0.0563086	0.00129337
																									1067	ITGB8	0.000270828	0.0572893	0.00152084								1067	TRIM36	0.00149979	0.0561976	0.0149351
																									1068	DDX39A	6.96349e-15	0.0572876	4.51238e-13								1068	TOMM70A	0.00212826	0.0561974	0.0196096
																									1069	RBM8A	4.77904e-08	0.0572745	6.33868e-07								1069	ZNF25	0.000586796	0.0561823	0.00703083
																									1070	EDIL3	0.00170644	0.0572738	0.00776769								1070	SUMO3	0.00474952	0.0561302	0.037098
																									1071	HDGF	6.08064e-05	0.0572681	0.000398706								1071	ETNK1	0.00176194	0.056062	0.0169129
																									1072	PHC2	1.15463e-12	0.0572211	4.36881e-11								1072	ZBBX	0.00229844	0.0560549	0.020781
																									1073	WDR20	1.84644e-10	0.0571886	4.30843e-09								1073	HMG20A	1.45599e-06	0.0560032	6.10493e-05
																									1074	DPM1	1.45459e-12	0.0571813	5.35702e-11								1074	YIPF5	0.0013044	0.0559843	0.0133938
																									1075	ELF2	1.28227e-06	0.0571327	1.22501e-05								1075	KCNK10	0.000908509	0.055853	0.00998276
																									1076	ZNF326	0.00103404	0.0571249	0.00500091								1076	JARID2	0.00149163	0.0557967	0.0148672
																									1077	RNF138	9.91184e-31	0.0571235	1.99111e-27								1077	CELF5	0.00171264	0.0557457	0.0165423
																									1078	CENPU	0.00101304	0.0570725	0.0049101								1078	ATRN	1.78197e-08	0.0557269	2.0193e-06
																									1079	KANSL2	5.17652e-12	0.0570076	1.6871e-10								1079	CEBPB	3.02859e-05	0.0557117	0.000644108
																									1080	DDX10	0.000598401	0.0569962	0.00307592								1080	HIVEP1	0.0033882	0.0556159	0.0280764
																									1081	KPNA6	6.63939e-10	0.0569702	1.38276e-08								1081	AVL9	6.40267e-07	0.0555992	3.36057e-05
																									1082	SLC35F5	1.55747e-24	0.0569308	9.05671e-22								1082	NAPB	0.00407566	0.0555891	0.0327015
																									1083	APBA2	1.03815e-07	0.0568781	1.2698e-06								1083	CNTN3	0.00209	0.0555003	0.0193323
																									1084	DHX33	2.24739e-09	0.0568031	4.13493e-08								1084	EBF1	0.000179329	0.0554009	0.00274231
																									1085	PER2	1.80592e-14	0.0567813	1.03921e-12								1085	PKD1	5.51992e-05	0.0553742	0.00106807
																									1086	LRP12	3.95589e-07	0.056743	4.22899e-06								1086	YTHDF1	5.2324e-08	0.055368	4.70001e-06
																									1087	CPT1C	8.76157e-14	0.0567095	4.24571e-12								1087	AGFG1	0.00506434	0.0553671	0.0391217
																									1088	ANKRD13C	1.30021e-08	0.0566012	1.98554e-07								1088	TMED2	0.0064614	0.0553002	0.0472304
																									1089	TMPO	0.000283183	0.0565972	0.00158538								1089	TSPYL1	0.000165696	0.0552052	0.0025726
																									1090	HIF1A	5.68751e-07	0.0565812	5.8618e-06								1090	HBS1L	0.00189493	0.0551985	0.0179555
																									1091	PEX1	4.70113e-05	0.056554	0.00031671								1091	KIAA0100	1.25935e-06	0.0550731	5.48873e-05
																									1092	DDX23	1.38315e-08	0.0565478	2.10202e-07								1092	RNFT2	2.21091e-06	0.0550689	8.54099e-05
																									1093	ETV3	4.03319e-09	0.0564966	6.95175e-08								1093	CEP250	0.00112029	0.0550673	0.0118219
																									1094	AGO1	5.9769e-08	0.0564734	7.70097e-07								1094	SAP130	5.8674e-11	0.0549708	1.99702e-08
																									1095	PARP1	0.00043522	0.0564683	0.00232915								1095	XPO7	4.41138e-07	0.054968	2.55179e-05
																									1096	NAB1	6.69208e-07	0.0564453	6.77416e-06								1096	COL16A1	0.000418514	0.0549301	0.00537356
																									1097	LARS	0.00192225	0.0564295	0.00864563								1097	TIMM17A	0.00344008	0.0549221	0.0284198
																									1098	SORBS2	0.00213431	0.0563916	0.00948551								1098	XPO6	1.07363e-08	0.0549143	1.37931e-06
																									1099	DDX6	1.05386e-06	0.0563414	1.02361e-05								1099	MUC20	1.07321e-05	0.0547863	0.00029045
																									1100	DDHD2	6.8942e-13	0.0563379	2.69154e-11								1100	CCNYL1	4.89325e-07	0.0547086	2.73737e-05
																									1101	ZNF713	1.8174e-09	0.0562763	3.43534e-08								1101	LRRTM4	6.95809e-05	0.0546999	0.00128771
																									1102	ZNF471	0.00763641	0.0562588	0.0291537								1102	PLXNB2	1.18439e-05	0.054653	0.000309085
																									1103	TMEM106B	2.31994e-07	0.0562365	2.62891e-06								1103	PYGO1	0.000934621	0.0545743	0.0101936
																									1104	CLK4	7.5857e-09	0.0561747	1.2307e-07								1104	SRP68	0.000257878	0.0545601	0.00365747
																									1105	ARMC8	1.01725e-09	0.0561703	2.03606e-08								1105	LRRC23	0.000812776	0.0545275	0.00912696
																									1106	MFHAS1	7.99781e-08	0.0560541	1.00413e-06								1106	DNAH7	0.000360002	0.0545051	0.00477979
																									1107	C11orf54	5.39766e-07	0.055942	5.597e-06								1107	RFPL1S	0.00417116	0.0544598	0.0333467
																									1108	CHTOP	2.29751e-16	0.0559068	2.13311e-14								1108	ZNF274	0.00134236	0.054335	0.0136944
																									1109	ERO1LB	1.14799e-05	0.0558918	8.9573e-05								1109	UBA5	0.00128298	0.0542871	0.0132167
																									1110	ERCC5	8.94418e-11	0.0558718	2.23069e-09								1110	INO80	0.00114266	0.0542609	0.0120235
																									1111	SYNC	8.40268e-05	0.0558537	0.000533546								1111	ARFGEF1	0.00423935	0.0542493	0.0337453
																									1112	PDGFC	0.000365243	0.0558323	0.00198885								1112	ZIC5	0.000116198	0.0542027	0.00193492
																									1113	RSBN1	0.000627651	0.0558246	0.00320875								1113	LRP12	0.000321613	0.0540339	0.00436529
																									1114	CPSF7	3.66941e-18	0.0557868	5.03621e-16								1114	PPFIA4	7.28245e-06	0.054012	0.000220165
																									1115	CBL	1.23336e-07	0.0557703	1.47957e-06								1115	C2orf69	1.63437e-05	0.053989	0.000394435
																									1116	SMU1	2.78623e-08	0.0557608	3.92899e-07								1116	TRIQK	0.00184773	0.0539298	0.017561
																									1117	FAM117B	1.21552e-05	0.0557411	9.43425e-05								1117	MKRN1	0.000649887	0.0538889	0.00762894
																									1118	TOB2	8.56333e-06	0.0557154	6.87388e-05								1118	CDC123	0.00247458	0.0538861	0.0220524
																									1119	CDH2	0.00414255	0.055591	0.0171099								1119	PPP3R1	5.7105e-07	0.0538067	3.09929e-05
																									1120	HIVEP1	7.72206e-06	0.055589	6.2412e-05								1120	BHLHB9	0.0040752	0.0537973	0.0327015
																									1121	CSNK1A1	8.68516e-06	0.0555228	6.95599e-05								1121	RALGAPB	5.5256e-05	0.0537741	0.00106823
																									1122	LRRC3B	4.17112e-05	0.0555133	0.000285354								1122	CCDC81	2.19887e-09	0.0537491	3.85622e-07
																									1123	KDM7A	6.47331e-09	0.0555004	1.0635e-07								1123	RNF182	2.50163e-07	0.0537317	1.64031e-05
																									1124	DIS3	0.000264967	0.0554778	0.00149209								1124	PCSK5	0.00193057	0.0537002	0.0182135
																									1125	RSRC2	0.00161248	0.055417	0.00738314								1125	ZBTB8A	1.07172e-07	0.0536651	8.08252e-06
																									1126	HNRNPM	0.00820135	0.0554086	0.0309463								1126	HMGCLL1	4.42733e-06	0.0536537	0.000150277
																									1127	ESYT2	1.16669e-08	0.0553895	1.79653e-07								1127	VLDLR	6.08848e-05	0.0536489	0.00115582
																									1128	TPP2	2.61956e-06	0.0553786	2.34066e-05								1128	PPM1A	0.000167454	0.0535978	0.00258938
																									1129	ITCH	1.97953e-07	0.0553779	2.28178e-06								1129	LRRC37B	3.49097e-07	0.0535961	2.12507e-05
																									1130	UBALD2	4.31409e-14	0.0553717	2.24831e-12								1130	GNB5	0.00441558	0.0535843	0.0349216
																									1131	OSBP	1.40737e-09	0.0553532	2.71897e-08								1131	DYRK2	0.00262699	0.0535635	0.0231362
																									1132	ARHGEF2	3.63131e-12	0.055339	1.22506e-10								1132	NUPL2	6.29732e-06	0.0535559	0.000195713
																									1133	SAT2	3.0779e-06	0.0553354	2.70105e-05								1133	ERLIN1	0.000468543	0.0535273	0.00588931
																									1134	WNK1	1.09293e-05	0.0553191	8.56707e-05								1134	FRS2	0.00551548	0.0535223	0.0418817
																									1135	FOPNL	1.21174e-19	0.0552871	2.36955e-17								1135	SS18L1	0.00240387	0.0534479	0.0215578
																									1136	SETD7	9.53371e-07	0.0552735	9.32152e-06								1136	PLAG1	0.00011841	0.0534464	0.0019614
																									1137	SGCB	2.4504e-05	0.0552228	0.000177065								1137	TSN	0.000208241	0.0534313	0.00309034
																									1138	FBXO21	6.7425e-07	0.0552217	6.80937e-06								1138	ABCD2	0.00631556	0.053395	0.0464988
																									1139	VPS4B	0.00321341	0.05516	0.0136315								1139	ABCA3	5.0515e-07	0.0533908	2.81166e-05
																									1140	DENND5B	0.00245604	0.0551526	0.0107086								1140	COL5A1	1.98209e-21	0.0533277	8.75966e-18
																									1141	ZMYM6	1.67969e-14	0.0551227	9.79319e-13								1141	CPT1C	3.53047e-07	0.0532654	2.14321e-05
																									1142	TGFBR1	6.05431e-14	0.0551131	3.05438e-12								1142	RPRD1A	1.99945e-05	0.0532533	0.000464583
																									1143	NFIC	1.94644e-06	0.0551081	1.78986e-05								1143	NWD1	4.79573e-05	0.053194	0.000952979
																									1144	JARID2	1.03785e-05	0.0550947	8.16424e-05								1144	ZNF382	8.64591e-06	0.0530511	0.000249086
																									1145	ZNF12	9.16264e-11	0.0550778	2.28003e-09								1145	KIFC2	7.888e-06	0.0530105	0.000232274
																									1146	DYRK2	0.00117601	0.0550276	0.00559809								1146	PHF2	0.00685241	0.0528979	0.0493539
																									1147	SLAIN2	0.00103809	0.0550215	0.00501392								1147	ABCF2	3.28479e-06	0.052864	0.000118215
																									1148	NUB1	0.00118872	0.0549984	0.00565127								1148	ZNF736	1.46285e-23	0.0526973	8.08117e-20
																									1149	EML4	4.18124e-09	0.0549943	7.16779e-08								1149	PPM1B	0.000641321	0.0526202	0.00755503
																									1150	TRIP12	2.90058e-05	0.0549211	0.00020576								1150	CABIN1	2.2988e-05	0.0525702	0.000515702
																									1151	CLNS1A	1.52916e-09	0.0548894	2.92554e-08								1151	MPZL1	0.00170781	0.052534	0.0165153
																									1152	C1orf35	9.02282e-06	0.0548311	7.18217e-05								1152	PAFAH1B2	0.00183366	0.0525309	0.0174497
																									1153	VEZT	2.52594e-05	0.0547837	0.000181988								1153	MTMR3	0.000840106	0.0525174	0.00936621
																									1154	MRPL42	4.78402e-09	0.0547508	8.10057e-08								1154	SNHG7	0.00124802	0.0525166	0.0129462
																									1155	EDEM3	0.000301904	0.0547449	0.00167575								1155	KLHL36	3.08966e-06	0.0525121	0.000112877
																									1156	UBN1	3.03805e-06	0.0547248	2.67138e-05								1156	TIMM10B	8.49154e-12	0.0524845	3.99229e-09
																									1157	RP11-304L19.5	1.81858e-12	0.0547194	6.5213e-11								1157	WDR89	3.24122e-06	0.0524649	0.000117217
																									1158	PTRH2	4.80355e-08	0.0546523	6.35447e-07								1158	CA9	0.000347986	0.0524434	0.00465181
																									1159	SACS	0.0031897	0.0546356	0.0135492								1159	PTBP1	0.000414156	0.0524349	0.00533933
																									1160	HELZ	1.49403e-06	0.0546178	1.40603e-05								1160	DOCK3	1.99423e-06	0.0522902	7.89724e-05
																									1161	DNAJC18	6.54488e-07	0.0546167	6.65002e-06								1161	KDM2A	0.00184585	0.0522857	0.0175506
																									1162	SLC1A2	0.00479232	0.054616	0.0194376								1162	ITGB1BP1	0.00144049	0.0522517	0.014475
																									1163	MSANTD4	0.000844634	0.0545966	0.0041707								1163	ZNF569	2.34236e-06	0.0522231	8.97038e-05
																									1164	WDR75	1.45769e-09	0.0545386	2.8107e-08								1164	RCHY1	4.96686e-05	0.0521265	0.000979935
																									1165	DCUN1D4	0.000109848	0.054523	0.000678458								1165	APBA2	0.000154495	0.052121	0.00244371
																									1166	ZNF669	2.87131e-08	0.0545227	4.03352e-07								1166	DNAJC5	2.83984e-06	0.052112	0.000105112
																									1167	FTSJ3	2.85078e-08	0.0544894	4.00978e-07								1167	HGS	5.75446e-07	0.0521085	3.10896e-05
																									1168	SLC39A6	0.000286121	0.0544835	0.00159859								1168	RAE1	0.000381432	0.0520741	0.00500208
																									1169	DPY19L3	2.37509e-14	0.0543776	1.31535e-12								1169	TRNAU1AP	1.73045e-06	0.0520465	7.0202e-05
																									1170	MBIP	0.00159577	0.0543586	0.00732027								1170	NCS1	0.00010945	0.0519907	0.00184198
																									1171	MED28	4.81694e-16	0.0543363	4.14163e-14								1171	ERC2	7.68791e-05	0.0519038	0.00139474
																									1172	REL	0.00120394	0.054334	0.0057138								1172	DNMT3A	0.00420319	0.0518621	0.0335178
																									1173	MOB1A	4.06317e-15	0.0543297	2.80574e-13								1173	DMRT3	5.9255e-05	0.0518562	0.00112973
																									1174	SCARB2	7.88269e-07	0.0543112	7.85319e-06								1174	UGCG	0.00359071	0.0517871	0.0294434
																									1175	FZD3	0.000865454	0.0542804	0.00425923								1175	FBXO42	4.08615e-07	0.0517868	2.40137e-05
																									1176	MAGOH	7.25088e-12	0.0542508	2.27589e-10								1176	ATR	3.62385e-05	0.0517499	0.000754014
																									1177	GLCE	1.62649e-11	0.054234	4.76032e-10								1177	CUL4A	8.03889e-05	0.0516868	0.00144772
																									1178	SLC25A3	1.46295e-06	0.0541659	1.38031e-05								1178	EIF4E	9.80941e-05	0.0516734	0.00169324
																									1179	QARS	1.01519e-28	0.0541337	1.18067e-25								1179	FBXL2	2.20315e-06	0.0516257	8.54089e-05
																									1180	HAUS2	3.88536e-09	0.0541291	6.74429e-08								1180	CTBP1	0.000429106	0.0516014	0.00548724
																									1181	RPUSD4	9.8597e-19	0.054059	1.54518e-16								1181	DCTN4	0.000344464	0.051544	0.0046159
																									1182	CHD6	0.000667795	0.0540299	0.00338679								1182	C12orf44	6.98745e-05	0.0515055	0.00129065
																									1183	AP1AR	0.00326113	0.0540098	0.0138176								1183	LRRN2	0.00356715	0.0514966	0.0292914
																									1184	TSFM	5.43585e-22	0.0540087	1.84794e-19								1184	TBC1D32	0.00275877	0.0514741	0.0239506
																									1185	DDX52	0.000638059	0.0540073	0.00325616								1185	METAP1	0.000417569	0.0514322	0.00536767
																									1186	COPS2	5.78326e-05	0.0539986	0.000381471								1186	TPD52	1.42764e-07	0.0512499	1.0302e-05
																									1187	PDCD11	0.000217931	0.0539145	0.00125538								1187	RFX7	9.17801e-05	0.0511266	0.00160702
																									1188	RPP14	7.6328e-08	0.0538666	9.63232e-07								1188	DMXL1	0.00623008	0.0511011	0.0460043
																									1189	NTRK3	5.86917e-08	0.0538573	7.57542e-07								1189	PEX5	1.10488e-07	0.0510589	8.24818e-06
																									1190	HAUS6	0.000222125	0.0538438	0.00127587								1190	RAC3	0.00323244	0.051035	0.0270046
																									1191	C11orf30	1.48974e-08	0.053806	2.25009e-07								1191	SEC16A	0.000301642	0.0510247	0.00415547
																									1192	MTX3	1.73881e-10	0.0537699	4.08316e-09								1192	ZNRF1	0.000307012	0.0509552	0.00421108
																									1193	PAICS	0.000392826	0.0537401	0.00212439								1193	MAZ	1.31278e-06	0.0509457	5.65469e-05
																									1194	FNIP1	2.67612e-11	0.0536559	7.41031e-10								1194	ELAVL1	0.000650116	0.0509137	0.00762894
																									1195	GOLGA2	0.000622131	0.0536401	0.0031837								1195	ZFPM2	0.00405985	0.0507745	0.032622
																									1196	SLMO1	6.6378e-08	0.0536244	8.46856e-07								1196	DNAJC27	0.00378683	0.0507484	0.0307187
																									1197	CTNND1	1.08606e-09	0.0536152	2.15042e-08								1197	APBB1	8.77767e-05	0.0507361	0.00155417
																									1198	SUPT20H	5.08351e-06	0.0535767	4.25978e-05								1198	AHSA1	0.00234961	0.0506712	0.021157
																									1199	CERS5	3.49096e-14	0.0535635	1.86328e-12								1199	DYRK1A	4.03315e-05	0.0506001	0.000822973
																									1200	CDON	1.46446e-16	0.0535402	1.40696e-14								1200	ARL8A	0.000430852	0.0505849	0.00550639
																									1201	GTF2F1	0.00159855	0.0535152	0.00732693								1201	TTLL3	0.000470171	0.050512	0.0058997
																									1202	ZNF829	4.78595e-06	0.0534729	4.04263e-05								1202	PDE12	1.77933e-06	0.0504996	7.12157e-05
																									1203	NSMF	0.000134121	0.0534698	0.000810053								1203	PDIK1L	3.38484e-05	0.0504961	0.000709628
																									1204	TOR1AIP1	1.71461e-11	0.0534354	4.99839e-10								1204	WTAP	0.00158199	0.0504332	0.0155442
																									1205	TSC1	0.00137856	0.0534324	0.00644701								1205	BAZ2A	0.0037073	0.0504061	0.0301848
																									1206	USP7	5.79216e-05	0.0534322	0.000381944								1206	SOGA1	0.00022285	0.0503751	0.00326979
																									1207	RNF149	1.83824e-14	0.0534026	1.05232e-12								1207	TMEM19	0.00430158	0.0502846	0.0341423
																									1208	TRIM13	4.66728e-05	0.0533994	0.000315102								1208	ARMC9	0.000568611	0.050258	0.00686215
																									1209	WDR36	8.78095e-07	0.0533942	8.65445e-06								1209	NUP107	0.00089857	0.0501402	0.00989815
																									1210	RIOK2	2.44425e-07	0.0533693	2.74584e-06								1210	MVK	7.36099e-06	0.0501095	0.000222207
																									1211	VCL	0.000400829	0.0533653	0.00216238								1211	ZNF622	0.000847351	0.0500895	0.0094327
																									1212	CLIC4	3.34357e-07	0.0532721	3.63955e-06								1212	BAIAP2	0.00622819	0.0500158	0.0460043
																									1213	CXXC1	9.48479e-19	0.053241	1.52982e-16								1213	NAA10	2.44184e-09	-0.0513555	4.15057e-07
																									1214	IRF2BP2	0.000123635	0.0532021	0.000753889								1214	DDOST	0.000928513	-0.0518526	0.0101621
																									1215	RASGEF1B	0.00167225	0.0531672	0.00762677								1215	MRPL27	0.00587682	-0.052787	0.0441251
																									1216	ZEB1	0.0105557	0.0531403	0.0384646								1216	PRPS2	0.000118205	-0.0537083	0.00195947
																									1217	ZNF654	3.52364e-05	0.0530325	0.000245234								1217	AC087393.1	0.00146721	-0.0541491	0.01469
																									1218	ZNF397	3.73484e-07	0.0530088	4.02187e-06								1218	PCDHB2	0.00631785	-0.0551994	0.0464988
																									1219	CPSF3L	8.2092e-21	0.0529792	2.10929e-18								1219	GJB2	0.00585355	-0.0555179	0.0439952
																									1220	RAB26	4.63388e-29	0.0529621	6.02322e-26								1220	SNAPIN	0.00175562	-0.0573188	0.0168596
																									1221	TDG	0.000440051	0.052912	0.00235329								1221	DHRS4	0.00288982	-0.0574097	0.0247252
																									1222	YOD1	1.11235e-20	0.0529069	2.67169e-18								1222	COMMD1	6.15329e-06	-0.0576861	0.000192591
																									1223	SATB1	1.10798e-07	0.0528746	1.34301e-06								1223	SELENBP1	0.000374083	-0.0579274	0.00492031
																									1224	ORC6	0.00122031	0.0528667	0.00578034								1224	LDOC1	0.0034686	-0.0586405	0.0286205
																									1225	MBD5	1.65763e-07	0.052808	1.937e-06								1225	CHCHD5	0.00171033	-0.0587715	0.0165324
																									1226	CCNJ	1.59164e-15	0.0527787	1.20447e-13								1226	OXA1L	3.16723e-05	-0.0600666	0.00067101
																									1227	NUP62	1.90686e-10	0.0527595	4.42604e-09								1227	MOSPD1	0.00174686	-0.0604399	0.0167875
																									1228	EIF2S1	3.082e-08	0.0527304	4.29338e-07								1228	RAP2C-AS1	0.00611345	-0.0608456	0.0453993
																									1229	ATP8A1	3.95364e-08	0.0527303	5.35972e-07								1229	SPIN2B	2.19375e-08	-0.06095	2.3418e-06
																									1230	PAFAH1B1	0.00179142	0.0526395	0.008115								1230	PRPS1	8.27854e-05	-0.0613156	0.00148724
																									1231	TCP1	2.18295e-06	0.0526231	1.99242e-05								1231	IRF2	0.000369157	-0.0626332	0.0048671
																									1232	TRMT10C	4.21301e-05	0.0526169	0.000287952								1232	CD99L2	4.26831e-06	-0.0632255	0.000146001
																									1233	POLR1C	2.99354e-19	0.0525958	5.42199e-17								1233	APOA1BP	0.00667207	-0.0636128	0.0484179
																									1234	SIKE1	3.71886e-06	0.0525866	3.19874e-05								1234	EFEMP2	0.0016578	-0.0637072	0.0161447
																									1235	TRIT1	5.77284e-10	0.0525534	1.21488e-08								1235	FAM127C	1.12952e-08	-0.0642787	1.43443e-06
																									1236	RPRD2	5.06926e-06	0.0525378	4.24945e-05								1236	MAT2B	0.00047546	-0.0646689	0.00594581
																									1237	KIAA1211	0.00259693	0.0525164	0.0112762								1237	LTA4H	0.000796554	-0.0654014	0.00901252
																									1238	ZNF519	1.17455e-12	0.0524834	4.42901e-11								1238	PMF1	6.77754e-05	-0.0654488	0.00126489
																									1239	PLXNB2	5.10788e-17	0.0524562	5.40042e-15								1239	LINC01102	0.00557145	-0.0656048	0.0422486
																									1240	SMIM14	0.00654161	0.0524462	0.0254579								1240	LINC01139	0.00624807	-0.0660495	0.0461134
																									1241	CTNNA1	0.000203725	0.0523458	0.00118155								1241	PARVA	0.000110206	-0.0664494	0.00185048
																									1242	ATP2B4	7.34251e-05	0.0522962	0.000470965								1242	SDHC	0.00152826	-0.0665254	0.0151707
																									1243	TNRC18	2.38463e-12	0.0522496	8.33751e-11								1243	GEMIN8	0.000110707	-0.0673205	0.00185606
																									1244	ZNF609	1.95816e-06	0.0522415	1.79989e-05								1244	EBPL	0.00253987	-0.0702178	0.0224674
																									1245	ZNF454	0.000471513	0.0522071	0.00250517								1245	GSX2	0.00194653	-0.0708936	0.0183266
																									1246	CCDC47	0.00158962	0.0520627	0.00729507								1246	FDX1	0.000234881	-0.0710074	0.00340116
																									1247	TMEM245	0.00049983	0.0520608	0.00263409								1247	DPM3	0.000393003	-0.0714673	0.0051204
																									1248	CS	1.4703e-13	0.0520475	6.86874e-12								1248	KLHL15	0.00646479	-0.0715305	0.0472396
																									1249	VPS13A	0.00101745	0.0520451	0.00492931								1249	GPSM2	0.00108755	-0.0729237	0.0115815
																									1250	NCOR2	0.000108164	0.0520335	0.00066977								1250	CORO1C	0.00486264	-0.0744939	0.0378344
																									1251	ZNF682	1.40282e-08	0.0520267	2.12899e-07								1251	MRPL52	0.00683333	-0.0752511	0.0492646
																									1252	SRF	2.33825e-08	0.0519657	3.35726e-07								1252	C7orf55	0.00190854	-0.0755049	0.018069
																									1253	DNMT3A	4.24382e-07	0.0519554	4.50412e-06								1253	WWC3	0.000199232	-0.0755432	0.00299486
																									1254	RBM15B	4.57727e-20	0.0519344	9.63276e-18								1254	ILK	0.00461859	-0.0757912	0.0362805
																									1255	NHLRC2	9.27272e-11	0.0519237	2.30483e-09								1255	SNX17	9.44463e-06	-0.0760226	0.000267905
																									1256	ARIH1	2.30887e-06	0.0518867	2.09438e-05								1256	ESD	0.00149133	-0.07729	0.0148672
																									1257	YTHDF3	4.50177e-08	0.0518279	6.02153e-07								1257	NUTF2	0.00110639	-0.0775214	0.0117048
																									1258	AKAP17A	8.09848e-08	0.0518028	1.01562e-06								1258	LINC00982	0.000874475	-0.0791295	0.0096907
																									1259	FERMT2	4.14113e-05	0.0517942	0.000283478								1259	APOOL	4.84931e-05	-0.0791992	0.00096149
																									1260	SLAIN1	3.35974e-13	0.0517675	1.42495e-11								1260	CDK4	0.0044435	-0.0792283	0.0350672
																									1261	EXOSC9	7.26291e-07	0.0517382	7.285e-06								1261	CHM	0.00321685	-0.0795758	0.0268947
																									1262	GAR1	2.8166e-10	0.0516831	6.31862e-09								1262	CRYZ	0.00247499	-0.0796791	0.0220524
																									1263	APPL2	2.64594e-09	0.0516647	4.79241e-08								1263	PNKD	0.00150233	-0.0802417	0.0149536
																									1264	RNF165	0.00106011	0.0516421	0.00510352								1264	ZSCAN16-AS1	0.000370909	-0.0805277	0.00488437
																									1265	RFX7	6.30917e-07	0.0515774	6.43349e-06								1265	TMEM230	0.00177802	-0.0812583	0.0170451
																									1266	PPM1D	6.20555e-17	0.051567	6.49877e-15								1266	CMTM3	0.001824	-0.0817883	0.0173728
																									1267	ACVR2A	0.00882722	0.051503	0.0330378								1267	CUEDC2	6.88035e-06	-0.0818044	0.00021116
																									1268	ATR	6.28855e-09	0.0514957	1.037e-07								1268	EFNB1	0.00620424	-0.0819747	0.0458819
																									1269	ANP32B	0.00241391	0.0514844	0.010553								1269	LINC01114	0.0013234	-0.0820954	0.0135574
																									1270	DIP2A	4.55684e-05	0.0514572	0.000308589								1270	PARP9	0.00412256	-0.0822402	0.0330178
																									1271	AP3B1	1.81016e-05	0.0514318	0.000134904								1271	TIMM17B	1.24175e-05	-0.0822762	0.000320549
																									1272	SNX1	1.32719e-09	0.0514033	2.5816e-08								1272	SNRPG	0.000932103	-0.0831793	0.0101762
																									1273	UIMC1	2.6263e-05	0.0513712	0.000188542								1273	TMEM158	0.000145828	-0.0834174	0.00232999
																									1274	DCTN4	6.00039e-11	0.0513621	1.53996e-09								1274	CLEC11A	1.00901e-06	-0.0838092	4.67425e-05
																									1275	LPAR2	1.25829e-09	0.0513171	2.45839e-08								1275	COMMD7	4.5109e-06	-0.0849345	0.000152412
																									1276	ANTXR2	1.54278e-23	0.0511855	7.10224e-21								1276	RP11-126K1.6	0.00153098	-0.0857269	0.0151773
																									1277	ENY2	0.000285672	0.0511459	0.00159689								1277	RP11-792A8.4	0.00167432	-0.0857761	0.0162554
																									1278	CEP170	0.00631357	0.0511346	0.0246573								1278	WDR83OS	0.0036663	-0.0864489	0.0298835
																									1279	BMS1	0.00407616	0.0511102	0.0168735								1279	GSTO1	0.00174279	-0.0872583	0.0167729
																									1280	ATF2	3.54874e-07	0.0511038	3.84019e-06								1280	CFL2	0.00122761	-0.0879178	0.0127581
																									1281	SNX13	1.06625e-07	0.0510992	1.29789e-06								1281	PGLS	0.000454093	-0.0915465	0.00573698
																									1282	ZNF330	4.02172e-10	0.051074	8.72653e-09								1282	MID1IP1	0.00110655	-0.092534	0.0117048
																									1283	MARK3	0.00054506	0.0509408	0.00283193								1283	FIS1	0.00147842	-0.0927112	0.0147822
																									1284	MEX3C	1.11314e-17	0.0509382	1.3665e-15								1284	SLC16A2	0.000236412	-0.0928197	0.00341662
																									1285	NET1	3.78299e-14	0.0509267	1.9903e-12								1285	TP53TG1	0.000231133	-0.0928588	0.00336062
																									1286	DYRK1A	2.76263e-08	0.0508304	3.8982e-07								1286	PCYT1B	0.00106325	-0.0933478	0.0113566
																									1287	KIAA0020	0.00477382	0.0508002	0.0193732								1287	FAM127A	0.00588424	-0.0954697	0.0441508
																									1288	KLF3	2.35979e-05	0.0507497	0.000171189								1288	TMEM256	0.00286533	-0.0968102	0.0245788
																									1289	BTBD7	3.50046e-05	0.05071	0.000243928								1289	EIF2S3	0.000204094	-0.096856	0.00304515
																									1290	ADAMTS3	1.06552e-07	0.0506819	1.29789e-06								1290	POLR2J	0.00158206	-0.0970947	0.0155442
																									1291	DPP7	1.21793e-08	0.0506808	1.86763e-07								1291	B3GALTL	0.00203998	-0.0976014	0.018988
																									1292	C17orf85	0.00124605	0.0506799	0.00588962								1292	C11orf31	0.000387523	-0.0982504	0.00506692
																									1293	UBE4A	3.08829e-06	0.0506404	2.70802e-05								1293	CHIC2	5.39668e-07	-0.0993551	2.97382e-05
																									1294	NVL	3.8359e-08	0.0506221	5.2097e-07								1294	NDUFC2	0.00177611	-0.0994644	0.0170341
																									1295	WDR33	9.33592e-06	0.0506211	7.41005e-05								1295	MRP63	0.000685094	-0.100775	0.00794257
																									1296	BRAP	3.41148e-05	0.0505873	0.000238253								1296	LAMTOR4	0.0044235	-0.101057	0.0349717
																									1297	C3orf17	2.1941e-11	0.0505483	6.18407e-10								1297	MSL3	3.55154e-05	-0.101715	0.000741062
																									1298	NOP14	0.000308311	0.0505066	0.00170917								1298	SLC25A48	9.40281e-05	-0.101757	0.00163601
																									1299	FEM1B	7.12723e-05	0.0504852	0.000458488								1299	SNHG18	0.000744603	-0.102623	0.0085163
																									1300	SLC44A1	0.00483084	0.0504559	0.0195794								1300	LYRM5	0.0063651	-0.102754	0.0466964
																									1301	NUP107	4.27836e-11	0.0504531	1.13356e-09								1301	SLC40A1	0.00206737	-0.103573	0.0192025
																									1302	GTF3C3	1.15992e-05	0.0504422	9.044e-05								1302	RP11-410L14.2	3.83145e-05	-0.104379	0.000789771
																									1303	CRNKL1	9.58567e-05	0.0504008	0.000600722								1303	ZBED1	0.000107402	-0.10465	0.00181442
																									1304	SNAPC1	2.67878e-06	0.0503991	2.38297e-05								1304	COL22A1	0.000216606	-0.105556	0.00319516
																									1305	NFRKB	2.31714e-09	0.0503808	4.24911e-08								1305	HSD17B14	0.00318525	-0.105624	0.0267012
																									1306	NCOR1	0.00337919	0.0503627	0.0142446								1306	TRAPPC2L	0.00140535	-0.105685	0.0141799
																									1307	C21orf91	6.30752e-22	0.0503131	2.08026e-19								1307	FAM210B	2.16316e-06	-0.105984	8.41537e-05
																									1308	TNRC6A	0.00388903	0.0502821	0.0161878								1308	RBMX2	0.000471459	-0.107196	0.00591251
																									1309	TM9SF3	1.52759e-07	0.0502745	1.79931e-06								1309	UBQLN2	5.53095e-06	-0.107637	0.00017687
																									1310	NCL	0.00313251	0.0502673	0.0133216								1310	SCN4B	0.00580955	-0.108783	0.0437091
																									1311	SLC26A10	1.19232e-10	0.0502657	2.89206e-09								1311	POLR2F	0.00138305	-0.109137	0.014019
																									1312	FBXO28	1.08955e-17	0.0502428	1.34502e-15								1312	DDX3X	0.0016466	-0.110938	0.0160639
																									1313	SKIV2L2	4.08595e-06	0.0502195	3.48869e-05								1313	ALDH7A1	0.000932585	-0.111236	0.0101765
																									1314	NFE2L2	0.000196999	0.0502148	0.00114676								1314	TP53I3	9.30769e-07	-0.11128	4.41356e-05
																									1315	CHERP	3.77959e-15	0.0501531	2.62634e-13								1315	SCAND1	1.20418e-05	-0.111517	0.000313412
																									1316	PWWP2A	0.000484904	0.0501088	0.00256891								1316	C19orf53	0.000764644	-0.11228	0.00871394
																									1317	WDFY2	9.43386e-13	0.0500833	3.63805e-11								1317	TMEM261	0.00105815	-0.112713	0.0113175
																									1318	RBM17	0.000637269	0.0500676	0.00325288								1318	PDGFD	0.000956168	-0.113498	0.0103927
																									1319	ING5	3.44706e-09	0.0500434	6.04041e-08								1319	MMP28	0.000846145	-0.115723	0.00942402
																									1320	DOCK4	0.000141088	0.0500314	0.000846722								1320	RP11-25K19.1	0.00192539	-0.116981	0.0181943
																									1321	CTBP2	0.000160896	0.0500033	0.00095368								1321	LAMTOR1	0.00213027	-0.117145	0.0196136
																									1322	GAD2	0.00588863	-0.0500158	0.0231738								1322	IGSF11	3.22773e-05	-0.118323	0.000681214
																									1323	PIN1	6.46582e-06	-0.0500809	5.30346e-05								1323	MRPL23	4.77177e-06	-0.118652	0.000159277
																									1324	KLHL13	1.01957e-06	-0.0501168	9.93364e-06								1324	HAT1	0.000693983	-0.119749	0.00802037
																									1325	PRKCZ	1.24611e-06	-0.0501703	1.19407e-05								1325	RPN2	0.00053124	-0.119776	0.00649629
																									1326	RP11-125B21.2	0.000158559	-0.0501754	0.00094109								1326	MIR4458HG	3.35049e-05	-0.120347	0.000704431
																									1327	PSMC1	2.81265e-13	-0.0501953	1.22828e-11								1327	ST6GALNAC5	0.00110483	-0.120756	0.0117035
																									1328	PDE6D	4.61763e-07	-0.0503907	4.86116e-06								1328	MPP5	0.000404278	-0.120907	0.00524873
																									1329	ACSL6	0.000717503	-0.0504858	0.00360661								1329	NDUFA7	0.000186494	-0.122571	0.00283422
																									1330	SLC2A6	4.78596e-08	-0.0505394	6.34025e-07								1330	ITGB1	0.00295524	-0.123138	0.0251743
																									1331	PPP1R7	0.000202663	-0.0506629	0.00117632								1331	AMMECR1	0.000350503	-0.123551	0.00467133
																									1332	LAMTOR1	9.06043e-07	-0.0506946	8.91003e-06								1332	TMEM98	2.24009e-05	-0.124587	0.000505611
																									1333	RIC3	2.94532e-05	-0.050794	0.000208666								1333	MTRNR2L10	0.00337896	-0.124871	0.0280355
																									1334	NIPSNAP1	0.000372455	-0.0508442	0.00202264								1334	C17orf89	0.00114812	-0.125091	0.0120753
																									1335	PNMAL1	0.000186335	-0.0508617	0.00109071								1335	RPL17	0.00264403	-0.127003	0.0232214
																									1336	RAB3C	0.000344988	-0.0509144	0.00189208								1336	AAMDC	1.79354e-08	-0.127592	2.02203e-06
																									1337	AIG1	9.65898e-05	-0.0509176	0.000604973								1337	RP11-436D23.1	0.00187255	-0.127646	0.017774
																									1338	ARL2	0.00013091	-0.0510339	0.000792742								1338	OFD1	0.00213404	-0.128573	0.0196401
																									1339	PDZD11	9.4051e-08	-0.0510824	1.16233e-06								1339	GNPDA1	0.000418148	-0.129104	0.00537198
																									1340	PINK1	4.46561e-09	-0.051172	7.61982e-08								1340	SUMO2	0.00154981	-0.129884	0.0152953
																									1341	MBTPS2	8.0878e-11	-0.0512718	2.04014e-09								1341	RBBP7	2.94185e-05	-0.130272	0.000629294
																									1342	FKBP2	5.88419e-07	-0.0512782	6.04196e-06								1342	PCBD1	0.000213676	-0.130877	0.0031646
																									1343	C11orf31	0.00023257	-0.0513906	0.00132724								1343	HIGD2A	0.000135065	-0.13102	0.0021945
																									1344	UBE2V2	0.000377252	-0.051446	0.00204554								1344	STAT3	0.00292618	-0.131103	0.0249844
																									1345	BAALC	9.00384e-07	-0.0515255	8.86779e-06								1345	TMSB15B	4.50965e-05	-0.13137	0.000908385
																									1346	CCDC53	1.0498e-05	-0.0516194	8.25234e-05								1346	SOX21	0.000112969	-0.132399	0.00188683
																									1347	DUSP4	0.00893917	-0.0518039	0.0333776								1347	ATP5J2	0.00136893	-0.132681	0.0139205
																									1348	CDH12	0.0115945	-0.0518492	0.0416118								1348	GBAS	7.61446e-05	-0.135187	0.00138369
																									1349	LAGE3	3.29201e-06	-0.0518894	2.86844e-05								1349	CHST7	0.000139366	-0.135195	0.00224786
																									1350	PSMD1	5.48086e-06	-0.0519667	4.55132e-05								1350	LINC00478	7.78478e-06	-0.135941	0.000230661
																									1351	TRAPPC2	2.76193e-10	-0.0519716	6.20859e-09								1351	UQCRB	0.00511292	-0.136684	0.0394071
																									1352	NOP10	0.00234811	-0.0520984	0.0102969								1352	NKAIN3	1.56947e-05	-0.136914	0.000382787
																									1353	CYP51A1	0.00291584	-0.0521563	0.0125037								1353	PSMD10	0.00182818	-0.1388	0.0174051
																									1354	NDUFS7	1.85025e-05	-0.0521946	0.000137752								1354	ALG13	1.61383e-05	-0.139501	0.000391878
																									1355	FAM32A	0.0101387	-0.0523014	0.0372212								1355	TGIF1	0.00178042	-0.14097	0.0170459
																									1356	TMEM132A	0.0108448	-0.0523171	0.0392914								1356	CDK2AP1	3.24608e-07	-0.142447	2.02053e-05
																									1357	SLC26A4-AS1	0.0101684	-0.052428	0.0373056								1357	BTF3	0.0044771	-0.143215	0.0352819
																									1358	PTPRE	0.0126426	-0.0524566	0.0448922								1358	ZBTB20	0.00600758	-0.144194	0.0448297
																									1359	MRPL23	1.13702e-08	-0.0525495	1.7582e-07								1359	PRDX2	1.04976e-05	-0.144417	0.000289371
																									1360	PABPC3	0.00160365	-0.0525645	0.00734728								1360	LAMP5	0.00659508	-0.146636	0.047938
																									1361	MRPL41	1.15724e-07	-0.0526908	1.39659e-06								1361	DECR1	0.000296551	-0.147797	0.004093
																									1362	FAM229B	1.54467e-05	-0.0527504	0.000117013								1362	MORF4L2	0.002084	-0.150186	0.0193001
																									1363	COX14	1.3071e-06	-0.0527707	1.24711e-05								1363	PTH2R	0.000715408	-0.150814	0.00821214
																									1364	RP11-431N15.2	8.73784e-11	-0.0528218	2.18664e-09								1364	PPIB	0.00216069	-0.153002	0.0198275
																									1365	CHCHD6	1.43802e-06	-0.052825	1.35911e-05								1365	HNMT	0.00385487	-0.157102	0.0311904
																									1366	CFDP1	0.0029864	-0.0530095	0.0127641								1366	BMP7	0.000604493	-0.158812	0.00719692
																									1367	C16orf45	0.000995874	-0.0532771	0.00483538								1367	NDUFA11	6.39023e-06	-0.159453	0.000197766
																									1368	TMEM50A	0.00099004	-0.0532861	0.00480917								1368	IFIT1	0.00418302	-0.163337	0.0333931
																									1369	REEP2	2.07664e-08	-0.0532926	3.02489e-07								1369	ACTG1	0.00201071	-0.163953	0.0187471
																									1370	RALB	4.63214e-05	-0.0534321	0.000313304								1370	GSTP1	0.00243139	-0.165701	0.0217428
																									1371	NENF	1.03076e-10	-0.0534527	2.53639e-09								1371	TMA7	8.80799e-05	-0.168031	0.00155509
																									1372	DUT	0.0013217	-0.0535356	0.00620206								1372	HSD17B10	1.10318e-06	-0.168224	4.9897e-05
																									1373	PFN1	0.0101839	-0.0535969	0.0373499								1373	SERF2	0.00305822	-0.169809	0.0258545
																									1374	TSPAN2	4.76133e-05	-0.0536841	0.000320278								1374	ROMO1	5.48598e-05	-0.171874	0.0010643
																									1375	DYNLT1	0.00903784	-0.0536996	0.0337005								1375	ELOVL2	0.00148063	-0.173561	0.0147976
																									1376	SPIN2B	1.41199e-18	-0.0537279	2.13704e-16								1376	BEX2	0.00263081	-0.176065	0.0231605
																									1377	FIS1	8.81849e-08	-0.0539254	1.09473e-06								1377	XIAP	5.89611e-05	-0.178113	0.00112659
																									1378	NGRN	7.20565e-12	-0.0539989	2.26491e-10								1378	APOO	3.15201e-07	-0.178777	1.97869e-05
																									1379	DPCD	2.90276e-06	-0.0540875	2.56057e-05								1379	LPAR4	0.000488851	-0.17899	0.00608229
																									1380	C7orf50	2.57023e-06	-0.0541383	2.29937e-05								1380	RPS3A	0.00139687	-0.180185	0.0141072
																									1381	C7orf73	0.00011583	-0.054177	0.000711765								1381	NDP	1.63521e-06	-0.180944	6.67911e-05
																									1382	ATP1B2	4.61998e-06	-0.0542005	3.90991e-05								1382	PRRX1	0.00166032	-0.182585	0.0161622
																									1383	HRAS	8.80781e-13	-0.0542058	3.40852e-11								1383	FABP5	0.00122795	-0.183956	0.0127581
																									1384	TSPYL4	4.37068e-07	-0.0542305	4.62764e-06								1384	RPL41	0.00673841	-0.184443	0.0488192
																									1385	ZNHIT1	3.39794e-05	-0.0542605	0.000237476								1385	DLX2	1.38234e-05	-0.18631	0.000347504
																									1386	MAGEH1	0.00172109	-0.0543888	0.00782197								1386	ATP6AP2	0.00212895	-0.187159	0.0196096
																									1387	CDH11	0.0124692	-0.0544216	0.0443692								1387	PHYHIPL	0.00561605	-0.189288	0.042543
																									1388	WDR83OS	0.000151375	-0.054438	0.000902328								1388	SNCAIP	0.00143146	-0.189952	0.0144039
																									1389	KRAS	0.000651712	-0.0545234	0.00331894								1389	CNGA3	6.37691e-07	-0.190256	3.36057e-05
																									1390	C1orf122	5.56263e-10	-0.0545422	1.17512e-08								1390	FUNDC1	4.20779e-08	-0.19033	3.95657e-06
																									1391	EGR3	0.00217736	-0.0545769	0.00964773								1391	ACTB	0.000367306	-0.194857	0.00484849
																									1392	SLC25A11	3.234e-08	-0.0546928	4.46636e-07								1392	RPL6	0.0060091	-0.196787	0.0448297
																									1393	NRGN	0.000175383	-0.0547482	0.00103125								1393	FAM181B	0.00014698	-0.198003	0.0023433
																									1394	PSMA4	0.00293812	-0.0547515	0.0125859								1394	GNG5	0.000672169	-0.198102	0.00782144
																									1395	NDUFB9	0.00214384	-0.0549562	0.00952403								1395	OST4	0.000434589	-0.198529	0.00554132
																									1396	VAT1	3.97714e-07	-0.0550328	4.24761e-06								1396	TCEAL1	7.85625e-06	-0.199514	0.000231775
																									1397	AGAP2	7.69901e-08	-0.0550402	9.70479e-07								1397	RFTN1	1.0433e-07	-0.2038	7.97713e-06
																									1398	TM2D3	0.000147709	-0.0550594	0.000882383								1398	STAG2	1.77094e-05	-0.203959	0.000420779
																									1399	CBX1	0.00234487	-0.0551468	0.0102899								1399	ALDH9A1	8.76015e-05	-0.205763	0.00155231
																									1400	MTX2	3.2224e-05	-0.0553074	0.000226049								1400	RPL13A	0.00358492	-0.205783	0.0294226
																									1401	TMEM183A	1.94513e-06	-0.0553318	1.78941e-05								1401	SOX2	0.00276002	-0.207126	0.0239506
																									1402	STRBP	0.0017049	-0.0553761	0.00776448								1402	RPS15	0.00289865	-0.207778	0.0247877
																									1403	NR4A1	0.00118439	-0.055465	0.00563433								1403	BEX4	8.99004e-07	-0.208899	4.31854e-05
																									1404	VTI1B	7.4389e-08	-0.0555186	9.42222e-07								1404	RPS25	0.00371848	-0.209502	0.030253
																									1405	IFT57	0.00116397	-0.0555396	0.00554915								1405	BLOC1S1	7.04876e-09	-0.211206	9.9208e-07
																									1406	C1orf216	3.13339e-07	-0.0556313	3.43275e-06								1406	RPS27	0.00245226	-0.212905	0.021894
																									1407	FAM177A1	0.000428269	-0.0556741	0.00229584								1407	RPLP1	0.00510577	-0.213558	0.0393932
																									1408	CALN1	1.5148e-06	-0.0558549	1.42195e-05								1408	SLC25A6	0.000725657	-0.216576	0.00832114
																									1409	AMZ2	5.43219e-06	-0.0558922	4.52009e-05								1409	ARX	0.00197198	-0.217112	0.0185188
																									1410	PRR24	1.69059e-10	-0.0559462	3.97416e-09								1410	TCEAL3	2.05604e-06	-0.222068	8.04111e-05
																									1411	PRSS23	0.000739706	-0.0559633	0.00370473								1411	TSPAN6	2.50509e-09	-0.226109	4.16204e-07
																									1412	AKR1C2	6.68912e-07	-0.0560065	6.77416e-06								1412	RPL10	0.00226282	-0.226237	0.0205325
																									1413	SMIM18	9.72337e-07	-0.0560214	9.49436e-06								1413	SRP14	2.27933e-08	-0.227572	2.42146e-06
																									1414	C12orf73	1.29688e-05	-0.0560804	0.00010006								1414	RPS7	0.00109102	-0.22834	0.0116079
																									1415	ATP5F1	1.75984e-05	-0.0563107	0.000131641								1415	RPL34	0.00364102	-0.229912	0.0297433
																									1416	MTRNR2L6	1.22716e-11	-0.0564905	3.67931e-10								1416	ABCA1	0.00398705	-0.230079	0.0321188
																									1417	GHITM	0.00121044	-0.0565406	0.0057422								1417	TCEAL7	7.67571e-06	-0.240944	0.000229513
																									1418	POLR2I	1.40028e-05	-0.0566323	0.000106992								1418	NDUFB11	7.25353e-10	-0.241483	1.52649e-07
																									1419	CEP19	4.63944e-06	-0.0566452	3.92488e-05								1419	RAB9A	1.62174e-07	-0.242788	1.13404e-05
																									1420	MDH2	0.000254862	-0.0567164	0.00144033								1420	MT1F	2.09394e-06	-0.247555	8.17488e-05
																									1421	C12orf76	3.83964e-08	-0.0567332	5.21158e-07								1421	CREM	0.00555398	-0.250137	0.0421305
																									1422	ATP6V0D1	8.78524e-15	-0.0567853	5.48383e-13								1422	FAM171B	0.00550404	-0.250264	0.0418154
																									1423	SUB1	0.00155962	-0.056792	0.00717231								1423	ARHGEF6	0.000291981	-0.250458	0.00403973
																									1424	NDUFB3	0.000122879	-0.0568031	0.000750277								1424	TCEAL8	6.57559e-10	-0.253196	1.42452e-07
																									1425	MPZL1	2.6133e-08	-0.0568815	3.70643e-07								1425	AP1S2	5.15549e-05	-0.258625	0.00100904
																									1426	COMTD1	3.3554e-08	-0.0569502	4.6081e-07								1426	LRRC17	0.00338869	-0.258848	0.0280764
																									1427	RFPL1S	0.00679074	-0.0569793	0.0262885								1427	SMARCA1	8.42561e-08	-0.258884	6.79491e-06
																									1428	SLC22A17	2.00479e-05	-0.0570169	0.000147863								1428	PRDX4	8.35774e-07	-0.26204	4.06787e-05
																									1429	NQO2	1.08551e-09	-0.0571611	2.15042e-08								1429	PPDPF	7.25393e-05	-0.269774	0.00132691
																									1430	MCTS1	1.76201e-05	-0.0571793	0.000131671								1430	RPL23A	7.98655e-06	-0.273332	0.000233871
																									1431	C8orf34	0.0135649	-0.0574111	0.0478059								1431	SOX9	0.00679847	-0.27466	0.0491486
																									1432	PTPRT	0.00113025	-0.057504	0.00540351								1432	MT-CO3	0.000267525	-0.279802	0.00378457
																									1433	PPIB	0.00190445	-0.0575756	0.00857429								1433	PPAP2B	0.00192717	-0.283127	0.0181985
																									1434	HIST1H1E	0.000292294	-0.057658	0.00162722								1434	MT-CO2	0.00036767	-0.287788	0.00485039
																									1435	RAB1A	0.00269484	-0.0577661	0.0116692								1435	SLC1A3	0.00253146	-0.288033	0.0224199
																									1436	SYT7	2.21613e-08	-0.0578121	3.20692e-07								1436	RPL3	0.0001117	-0.29426	0.00187129
																									1437	COMMD7	4.76554e-13	-0.057823	1.92512e-11								1437	MTRNR2L3	0.000509448	-0.301347	0.00628196
																									1438	CBLN2	0.00217595	-0.0579134	0.00964534								1438	HS6ST2	9.12452e-07	-0.301563	4.36417e-05
																									1439	PET100	0.000127631	-0.0579174	0.000774372								1439	FHL1	2.68367e-05	-0.304566	0.000584708
																									1440	NDUFV2	1.53829e-06	-0.057941	1.44216e-05								1440	S100A13	5.12211e-05	-0.310316	0.00100429
																									1441	PYURF	7.88013e-06	-0.0580369	6.36198e-05								1441	MT-ND4L	0.00206709	-0.310584	0.0192025
																									1442	GOT1	9.32797e-06	-0.0580753	7.4064e-05								1442	POU3F2	0.00053097	-0.312837	0.00649629
																									1443	FAM155A	0.00454895	-0.0580789	0.0185732								1443	MT-CO1	0.000366347	-0.315656	0.00483872
																									1444	TSPAN5	0.00225495	-0.058128	0.00994168								1444	SMS	1.02449e-08	-0.316591	1.33166e-06
																									1445	PSMD7	4.64147e-05	-0.0581826	0.000313743								1445	RPS28	2.02419e-05	-0.317859	0.000468852
																									1446	GSPT2	7.61111e-05	-0.0583066	0.000486119								1446	LGALS1	0.000501659	-0.338441	0.0062067
																									1447	TBCA	0.000685569	-0.0583213	0.00346263								1447	LIX1	0.000421598	-0.341595	0.00540375
																									1448	SMIM11	1.22979e-06	-0.0586076	1.17946e-05								1448	MT-CYB	0.00101732	-0.345231	0.010939
																									1449	BACE1	0.00337577	-0.0586147	0.0142328								1449	SLCO1C1	0.000428973	-0.35067	0.00548724
																									1450	ACTR1A	1.20244e-07	-0.0588272	1.44561e-06								1450	SH3BGRL	3.10669e-11	-0.365797	1.20436e-08
																									1451	EID1	0.000108178	-0.0590201	0.00066977								1451	NGFRAP1	3.30795e-12	-0.389679	1.78282e-09
																									1452	STMN3	4.88251e-09	-0.0590594	8.25469e-08								1452	RAB31	5.34183e-06	-0.393491	0.000172068
																									1453	CDK5	1.02256e-08	-0.0591131	1.5946e-07								1453	SEPP1	1.4205e-06	-0.397471	5.99022e-05
																									1454	HMOX2	8.70477e-10	-0.0591785	1.76639e-08								1454	TCEAL4	1.92507e-14	-0.398088	3.03845e-11
																									1455	AP1S1	3.75105e-10	-0.0592585	8.21476e-09								1455	MAGED1	1.06072e-11	-0.39897	4.68777e-09
																									1456	NDUFV3	5.25577e-07	-0.0593485	5.46012e-06								1456	RPS4X	5.57137e-06	-0.423297	0.000177649
																									1457	RFTN1	5.22355e-09	-0.0593967	8.77755e-08								1457	MT2A	0.00500403	-0.442186	0.0387028
																									1458	PDAP1	5.60976e-06	-0.0597003	4.64787e-05								1458	WBP5	6.73453e-15	-0.442866	1.24011e-11
																									1459	PKIG	3.77029e-16	-0.059823	3.33248e-14								1459	CROT	0.000417044	-0.457587	0.00536404
																									1460	FAM204A	0.00336348	-0.0598333	0.0141892								1460	C8orf4	1.46565e-05	-0.476706	0.000362264
																									1461	EPHB6	5.32622e-08	-0.0599833	6.93947e-07								1461	GPM6B	7.14984e-06	-0.483349	0.000217617
																									1462	CNKSR2	0.00791193	-0.0600634	0.0300325								1462	NR4A1	0.00563877	-0.501521	0.0426858
																									1463	SRPK2	0.000634685	-0.060278	0.00324119								1463	FOS	3.93412e-05	-0.517673	0.000805996
																									1464	NUDT14	3.0245e-09	-0.0603525	5.38971e-08								1464	DLX1	0.00032829	-0.51906	0.00444771
																									1465	SNAP91	0.00211221	-0.0604441	0.00939863								1465	HES1	5.29828e-08	-0.556956	4.72081e-06
																									1466	AKR1C1	3.48588e-07	-0.0605572	3.77957e-06								1466	CHRDL1	6.86015e-05	-0.56761	0.001276
																									1467	SLIRP	0.00280798	-0.0606118	0.012101								1467	MT1E	0.00022105	-0.579786	0.00324581
																									1468	NAP1L2	6.34394e-08	-0.0608783	8.12649e-07								1468	JUNB	5.27861e-05	-0.579907	0.00102949
																									1469	AP2B1	1.56804e-05	-0.0609074	0.00011862								1469	BTG2	0.000229276	-0.612743	0.0033397
																									1470	SPOCK1	0.00725417	-0.060997	0.0278098								1470	EGR1	1.84856e-06	-0.620438	7.36666e-05
																									1471	ZDHHC9	6.03734e-18	-0.0611839	8.03657e-16								1471	SAT1	0.00172545	-0.675646	0.0166365
																									1472	GABBR1	2.10135e-07	-0.0612258	2.40963e-06								1472	CXCL14	0.000799703	-0.679425	0.00903427
																									1473	SLC25A14	9.19734e-19	-0.0612954	1.49436e-16								1473	MOXD1	2.49313e-08	-0.703498	2.56679e-06
																									1474	TSSC1	5.14546e-09	-0.061302	8.6595e-08								1474	SFRP1	2.53851e-05	-0.740176	0.000559256
																									1475	THOC7	7.43283e-06	-0.0613584	6.02728e-05								1475	FBXO32	8.07927e-06	-0.813917	0.000235524
																									1476	PWP1	3.53206e-06	-0.0614612	3.05472e-05								1476	GADD45B	0.00178037	-0.81463	0.0170459
																									1477	GUCY1B3	0.00844433	-0.061605	0.0317554								1477	TMSB4X	1.16696e-15	-0.816563	2.34422e-12
																									1478	HAGH	2.58607e-15	-0.0616231	1.86138e-13								1478	MTRNR2L1	1.09992e-12	-0.947546	7.14852e-10
																									1479	ATP5O	0.00906679	-0.0618842	0.0337686
																									1480	SCAND1	1.9527e-05	-0.061916	0.000144369
																									1481	DNAJC8	3.07422e-05	-0.0621579	0.000216893
																									1482	FLOT1	3.97859e-12	-0.0622195	1.33609e-10
																									1483	PGRMC1	0.0107	-0.062232	0.0388814
																									1484	TPM3	0.00720125	-0.0623576	0.0276414
																									1485	MIR4458HG	1.35926e-10	-0.0624071	3.25765e-09
																									1486	TSPAN13	0.000229442	-0.0625318	0.00131177
																									1487	GABRA3	1.58266e-07	-0.0625456	1.85529e-06
																									1488	ZNF706	2.56739e-06	-0.0626422	2.29776e-05
																									1489	PTOV1	2.40916e-07	-0.0626766	2.71343e-06
																									1490	ATP6V1H	2.32666e-07	-0.062775	2.63382e-06
																									1491	TMEM246	5.37199e-10	-0.0628395	1.1403e-08
																									1492	NAPB	9.21092e-05	-0.0629254	0.000579373
																									1493	BZW1	1.56403e-10	-0.0629688	3.70421e-09
																									1494	MATR3	0.000511114	-0.0630107	0.00267379
																									1495	AMN1	1.17658e-07	-0.0630504	1.41838e-06
																									1496	PHYHIPL	6.5189e-05	-0.0631485	0.00042417
																									1497	CYSTM1	9.91551e-10	-0.0631537	1.98878e-08
																									1498	NDUFAB1	0.000162315	-0.063196	0.000960803
																									1499	TRAPPC2L	1.62658e-07	-0.0633627	1.90373e-06
																									1500	UBE2N	8.75358e-08	-0.063601	1.0879e-06
																									1501	SHISA9	0.000113458	-0.0636179	0.000698742
																									1502	EIF4G2	0.00120251	-0.0636264	0.0057107
																									1503	FAM213A	0.000228071	-0.0637098	0.00130509
																									1504	MPC1	0.00031773	-0.063774	0.00175654
																									1505	CACYBP	3.6993e-05	-0.0638572	0.000256491
																									1506	HSD17B10	1.49072e-10	-0.0639529	3.54199e-09
																									1507	RPUSD3	3.29863e-13	-0.0639872	1.40443e-11
																									1508	TIMM8B	7.93201e-07	-0.0640469	7.89521e-06
																									1509	MRPL52	2.02449e-10	-0.0640952	4.66964e-09
																									1510	COX16	0.000106645	-0.0641262	0.000662039
																									1511	PFDN4	0.00116027	-0.0641265	0.00553387
																									1512	STAU2	2.05842e-05	-0.0642625	0.000151364
																									1513	GNAZ	0.000897604	-0.0643293	0.00439689
																									1514	LINC00632	0.000204864	-0.0643909	0.00118692
																									1515	ATP1A3	7.92502e-05	-0.0643932	0.000504812
																									1516	ITFG1	9.69776e-06	-0.0645538	7.6697e-05
																									1517	NT5C3B	3.83271e-09	-0.0645761	6.66336e-08
																									1518	PRKCE	0.00144157	-0.0646131	0.00669543
																									1519	MTRNR2L9	1.80077e-08	-0.0646434	2.667e-07
																									1520	ZCCHC18	5.04797e-08	-0.0647053	6.62821e-07
																									1521	MTCH1	3.3694e-05	-0.0648422	0.000235836
																									1522	HSD11B1L	1.44111e-08	-0.0649364	2.1826e-07
																									1523	SRD5A1	1.06768e-09	-0.0649443	2.12162e-08
																									1524	SUCLG1	1.31959e-05	-0.0649448	0.000101706
																									1525	KLC1	3.08256e-06	-0.0649455	2.70406e-05
																									1526	PCMT1	0.000347381	-0.0649779	0.00190285
																									1527	NHP2	0.000266577	-0.0649785	0.00150001
																									1528	UQCC2	8.28363e-08	-0.064985	1.0359e-06
																									1529	ENDOG	1.31367e-16	-0.0654721	1.28443e-14
																									1530	OAT	8.84576e-08	-0.06552	1.0975e-06
																									1531	SPRYD7	1.47974e-06	-0.0656371	1.39436e-05
																									1532	ANAPC11	0.00128207	-0.0657637	0.00603148
																									1533	WDR44	3.18245e-08	-0.066078	4.41171e-07
																									1534	LHFP	0.000959078	-0.0661908	0.00467178
																									1535	UBC	0.0109906	-0.0663267	0.0397392
																									1536	TSC22D1	0.00948621	-0.0663955	0.035147
																									1537	GRIPAP1	7.37057e-07	-0.0664855	7.37959e-06
																									1538	WRB	5.34798e-06	-0.0666664	4.46278e-05
																									1539	RRAGA	8.61035e-09	-0.0666759	1.37566e-07
																									1540	RCAN1	0.00404645	-0.0669681	0.0167788
																									1541	NDUFB7	9.62975e-08	-0.0670205	1.18744e-06
																									1542	BRK1	0.001224	-0.0670394	0.00579656
																									1543	NDUFAF4	3.58291e-06	-0.0670791	3.09264e-05
																									1544	CELF6	5.12041e-05	-0.0675035	0.000341624
																									1545	NPDC1	2.78876e-10	-0.0675399	6.26252e-09
																									1546	UQCRFS1	1.82173e-07	-0.0676302	2.11645e-06
																									1547	C19orf60	2.68483e-09	-0.0676671	4.85091e-08
																									1548	YWHAG	0.00030848	-0.0679841	0.00170968
																									1549	PAFAH1B3	0.00548731	-0.0680542	0.0218435
																									1550	ANKRD46	1.09032e-09	-0.0681018	2.15499e-08
																									1551	NUCB2	0.00120139	-0.0681725	0.00570658
																									1552	ATP5L	0.00681911	-0.068254	0.0263707
																									1553	ACTR3B	1.95284e-05	-0.0683632	0.000144369
																									1554	RAB7A	3.44844e-07	-0.0683757	3.74182e-06
																									1555	DYNLT3	4.01152e-05	-0.0685583	0.000275802
																									1556	CCDC85B	3.8958e-14	-0.068654	2.04478e-12
																									1557	RTN3	0.000185616	-0.0687485	0.00108679
																									1558	TCEB2	0.000673779	-0.0688194	0.00341156
																									1559	RUNDC3B	0.000208363	-0.0689083	0.0012056
																									1560	CNIH2	8.24691e-10	-0.0689267	1.68577e-08
																									1561	MGLL	0.00216841	-0.0691362	0.00961576
																									1562	BEND6	7.96267e-07	-0.0692935	7.92215e-06
																									1563	ACYP2	1.97368e-11	-0.0693409	5.63467e-10
																									1564	RP11-436D23.1	0.000733644	-0.0693814	0.00367938
																									1565	FAM134B	0.00104026	-0.0694473	0.00502328
																									1566	REEP5	0.000124643	-0.0695899	0.000758953
																									1567	C4orf27	9.13414e-07	-0.0696438	8.97452e-06
																									1568	CAPZB	5.32223e-09	-0.0700325	8.91625e-08
																									1569	CMC2	8.6334e-08	-0.0701669	1.07486e-06
																									1570	PFDN2	0.00324087	-0.0702037	0.0137401
																									1571	ABHD14A	1.52326e-11	-0.070322	4.48793e-10
																									1572	KLHL14	0.00321225	-0.0704321	0.0136315
																									1573	CD99L2	1.4981e-26	-0.070596	1.22605e-23
																									1574	BOLA3-AS1	2.1036e-07	-0.0709731	2.41096e-06
																									1575	NDUFB4	0.00205537	-0.0709942	0.00917898
																									1576	LSMD1	1.83986e-08	-0.0710262	2.7176e-07
																									1577	PAK6	3.74327e-09	-0.07116	6.51813e-08
																									1578	TLE4	0.0112583	-0.0711748	0.0405436
																									1579	ATP5D	9.59129e-09	-0.0712252	1.50525e-07
																									1580	NDUFS6	3.23013e-08	-0.0712429	4.46636e-07
																									1581	TAX1BP1	0.00487591	-0.0712716	0.0197331
																									1582	POMP	4.07469e-05	-0.07145	0.000279449
																									1583	PPP2R1A	1.50522e-06	-0.0716232	1.41475e-05
																									1584	ATP5B	6.80806e-05	-0.0716755	0.000440262
																									1585	NDUFC1	2.58252e-05	-0.0717777	0.000185943
																									1586	FKBP1B	1.84985e-09	-0.0718578	3.47587e-08
																									1587	MEA1	1.85596e-10	-0.0720703	4.32606e-09
																									1588	FAM81A	7.9348e-06	-0.0722633	6.40377e-05
																									1589	ACTL6B	1.31502e-09	-0.0722859	2.56018e-08
																									1590	MTCH2	4.05194e-09	-0.0722868	6.97319e-08
																									1591	ATXN10	1.1362e-09	-0.0724636	2.24166e-08
																									1592	PNMA2	0.000127317	-0.0725685	0.00077298
																									1593	UROS	2.2763e-11	-0.0726643	6.39129e-10
																									1594	PSMD8	3.41023e-06	-0.0726777	2.95745e-05
																									1595	MMGT1	7.20739e-15	-0.0730742	4.62737e-13
																									1596	SMC1A	0.00465667	-0.0731818	0.0189544
																									1597	FKBP1A	3.99767e-07	-0.0734126	4.26747e-06
																									1598	NLRP1	7.83664e-14	-0.0735281	3.86532e-12
																									1599	IGSF21	4.48269e-07	-0.0738542	4.73489e-06
																									1600	PEA15	0.000287622	-0.0738773	0.00160616
																									1601	DYNC1I2	0.000285222	-0.074155	0.00159518
																									1602	NDFIP1	1.60497e-05	-0.0741949	0.000121248
																									1603	KIF1A	7.67502e-05	-0.0744736	0.000490017
																									1604	ZCCHC17	9.47592e-06	-0.0745462	7.51038e-05
																									1605	EEF1A2	3.01507e-10	-0.0747689	6.72291e-09
																									1606	OSBPL1A	0.00155047	-0.0749303	0.00713643
																									1607	NCALD	0.0106371	-0.0751311	0.0386808
																									1608	CCDC109B	0.00160962	-0.0751775	0.00737308
																									1609	GNB1	2.88955e-10	-0.0752644	6.46258e-09
																									1610	CETN2	2.56399e-08	-0.0753719	3.64351e-07
																									1611	DLGAP2	0.00727941	-0.0755707	0.0278968
																									1612	LPPR5	0.00011559	-0.0756216	0.000710486
																									1613	ACYP1	4.01159e-08	-0.0756224	5.43163e-07
																									1614	CCDC28B	8.31975e-10	-0.0757092	1.69752e-08
																									1615	MMD	7.82579e-08	-0.0757455	9.84785e-07
																									1616	TCTEX1D2	4.13505e-05	-0.0758134	0.000283149
																									1617	PRAF2	4.63206e-10	-0.0760335	9.96637e-09
																									1618	NRXN1	0.00921574	-0.0760522	0.0342483
																									1619	RBBP7	2.58732e-08	-0.0760724	3.67193e-07
																									1620	TLN2	0.000118802	-0.0761031	0.000728203
																									1621	NUTF2	1.09265e-10	-0.076142	2.662e-09
																									1622	TXNDC17	5.77304e-08	-0.0761693	7.46879e-07
																									1623	ZC2HC1A	0.000212628	-0.0762474	0.00122611
																									1624	MAP1A	0.000702681	-0.0762881	0.00353855
																									1625	CRMP1	0.000306705	-0.0763955	0.00170112
																									1626	RABAC1	8.17547e-09	-0.0764937	1.31729e-07
																									1627	ARHGAP20	0.00340631	-0.0766173	0.0143425
																									1628	SGIP1	0.000116157	-0.0766485	0.000713572
																									1629	NDUFAF3	9.82543e-10	-0.0767175	1.97867e-08
																									1630	ST3GAL5	1.06213e-07	-0.0769148	1.29454e-06
																									1631	PSMA7	1.67682e-05	-0.0770977	0.000126202
																									1632	TUBB4B	0.000582527	-0.0774646	0.00300469
																									1633	PODXL2	4.6466e-12	-0.0776074	1.53027e-10
																									1634	AK1	1.36935e-08	-0.0776206	2.08249e-07
																									1635	ARG2	1.06985e-09	-0.0777667	2.12404e-08
																									1636	CCDC167	6.26947e-10	-0.0777743	1.3119e-08
																									1637	ATP5H	3.89495e-05	-0.0779285	0.000268959
																									1638	MPC2	3.65237e-06	-0.0779508	3.14693e-05
																									1639	MAPRE2	0.00224363	-0.0779569	0.00989967
																									1640	ARPC3	4.92856e-06	-0.0780841	4.14723e-05
																									1641	FRRS1L	0.00283455	-0.0782125	0.0121906
																									1642	NSF	2.49647e-17	-0.0783187	2.82895e-15
																									1643	PPP2R2C	0.000224075	-0.0791891	0.00128607
																									1644	NDN	1.49195e-08	-0.0792001	2.25189e-07
																									1645	ARL3	3.1313e-05	-0.0795618	0.000220498
																									1646	MYEOV2	1.14547e-06	-0.0798726	1.10578e-05
																									1647	GAS7	0.000294371	-0.0798878	0.00163805
																									1648	MRPL33	4.75244e-07	-0.0802409	4.9912e-06
																									1649	PIN4	2.23471e-08	-0.0803965	3.22748e-07
																									1650	NEDD8	8.10277e-06	-0.0805788	6.53218e-05
																									1651	SERP2	4.89586e-10	-0.0807816	1.04627e-08
																									1652	VPS29	6.95791e-09	-0.0808287	1.13552e-07
																									1653	C1QTNF4	4.22436e-17	-0.0810362	4.57577e-15
																									1654	SYP	0.00212916	-0.0810985	0.00946829
																									1655	FEZ2	7.27581e-05	-0.0812075	0.000467501
																									1656	MAP2	0.00365736	-0.0812349	0.0153062
																									1657	C19orf70	1.42795e-10	-0.0813158	3.4075e-09
																									1658	ATAT1	1.43451e-07	-0.0813688	1.70056e-06
																									1659	HTATSF1	0.00041626	-0.0817679	0.00223635
																									1660	DPYSL3	0.00127252	-0.0819207	0.00599612
																									1661	SLC9A6	3.41346e-13	-0.0822711	1.43945e-11
																									1662	ENOX2	2.46399e-06	-0.0823245	2.21598e-05
																									1663	MINOS1	2.80585e-11	-0.0826349	7.7501e-10
																									1664	MRAS	1.93463e-14	-0.0827551	1.09614e-12
																									1665	AP2S1	2.99881e-08	-0.0830111	4.19335e-07
																									1666	C1QBP	3.09649e-09	-0.0834127	5.50026e-08
																									1667	MAPRE3	7.6101e-10	-0.0835364	1.56761e-08
																									1668	CLSTN1	1.85364e-06	-0.0836008	1.71165e-05
																									1669	NLGN4X	0.00110038	-0.0837916	0.00527102
																									1670	CHN2	6.60125e-07	-0.0841873	6.69425e-06
																									1671	FEZ1	1.81677e-06	-0.0841954	1.67831e-05
																									1672	DUSP23	3.95318e-05	-0.0842518	0.000272384
																									1673	CDKL5	9.84702e-09	-0.0845772	1.54209e-07
																									1674	TMX4	1.76083e-07	-0.0848896	2.05217e-06
																									1675	USP27X	2.95175e-09	-0.0850192	5.28137e-08
																									1676	RASGRF1	2.86829e-05	-0.0851109	0.000203862
																									1677	CUTA	8.40891e-08	-0.0856033	1.05097e-06
																									1678	KIF3B	0.000138381	-0.0856926	0.000832506
																									1679	MRPS6	3.51445e-09	-0.0858018	6.14875e-08
																									1680	TMEM261	2.56855e-09	-0.0861492	4.67137e-08
																									1681	GSTA4	2.94099e-07	-0.0862832	3.24846e-06
																									1682	THY1	0.000620398	-0.0862889	0.00317778
																									1683	KHDRBS3	1.00119e-07	-0.0863574	1.22907e-06
																									1684	CDH18	0.00112324	-0.0868214	0.00537233
																									1685	ATP8A2	1.9597e-05	-0.0869769	0.000144828
																									1686	DCLK1	0.000806361	-0.0870862	0.00400433
																									1687	NDUFA8	5.11409e-09	-0.087154	8.61984e-08
																									1688	SRM	0.00010271	-0.0874199	0.000640043
																									1689	C18orf32	8.38879e-24	-0.0877889	4.11927e-21
																									1690	PFDN1	1.04274e-10	-0.0881798	2.55733e-09
																									1691	THRA	1.83511e-05	-0.0881802	0.000136718
																									1692	PPM1K	0.000394448	-0.0883891	0.00213265
																									1693	AP2M1	3.13084e-08	-0.0886029	4.35382e-07
																									1694	MT3	1.78768e-07	-0.0887262	2.08126e-06
																									1695	TMEM59L	0.00065594	-0.0889646	0.00333739
																									1696	ATP6V0B	1.10944e-06	-0.0889716	1.07429e-05
																									1697	DBI	0.00440558	-0.0890343	0.0180724
																									1698	COX4I1	0.000116648	-0.0890711	0.00071609
																									1699	GREM2	6.45054e-05	-0.0892832	0.000420341
																									1700	EPB41L1	7.75741e-07	-0.0894458	7.74584e-06
																									1701	BOLA3	2.95762e-11	-0.0896648	8.11857e-10
																									1702	NDUFC2	5.09186e-07	-0.0900445	5.31482e-06
																									1703	SERF2	0.000377487	-0.0901833	0.00204554
																									1704	PLD3	7.91387e-10	-0.0902254	1.6237e-08
																									1705	FAM216A	2.62524e-06	-0.0902655	2.34478e-05
																									1706	TMEM160	2.83322e-09	-0.090634	5.09404e-08
																									1707	GRB2	1.47796e-05	-0.0909382	0.000112306
																									1708	AHI1	0.000441219	-0.0915949	0.00235897
																									1709	CADM3	0.000678452	-0.0917127	0.00342982
																									1710	CXADR	0.000899394	-0.0917578	0.00440273
																									1711	BLOC1S1	2.31418e-11	-0.0920343	6.4894e-10
																									1712	DKFZP761J1410	4.07796e-12	-0.0928548	1.36119e-10
																									1713	CAMKV	0.0101215	-0.0931276	0.0371827
																									1714	SLC16A2	1.23428e-16	-0.0931639	1.22305e-14
																									1715	PRKAG2-AS1	1.08053e-07	-0.093423	1.31406e-06
																									1716	ANKS1B	0.000161677	-0.0936775	0.000957539
																									1717	ZNF428	1.17253e-06	-0.0937069	1.12994e-05
																									1718	DRAP1	2.86002e-11	-0.0938336	7.88005e-10
																									1719	GABRB3	7.49979e-05	-0.0943488	0.000479661
																									1720	TSC22D3	2.53745e-16	-0.0944653	2.32656e-14
																									1721	CD200	4.77479e-08	-0.0944805	6.33684e-07
																									1722	NDUFB6	2.09506e-06	-0.0946106	1.91775e-05
																									1723	JUNB	5.37116e-06	-0.0946122	4.48042e-05
																									1724	B3GNT1	4.36727e-08	-0.0946936	5.86968e-07
																									1725	POLR2L	2.84072e-10	-0.094717	6.36626e-09
																									1726	GPI	0.00109128	-0.0947172	0.00523306
																									1727	NCDN	2.50626e-08	-0.0947476	3.57527e-07
																									1728	SCN3A	0.000561284	-0.0947869	0.00290734
																									1729	RAP1GDS1	1.31011e-05	-0.0955942	0.000101046
																									1730	DKK3	3.94725e-07	-0.0958116	4.22385e-06
																									1731	ARL6IP5	2.28623e-08	-0.0958734	3.29351e-07
																									1732	DAAM1	0.00381751	-0.0959485	0.0159221
																									1733	RP11-395G23.3	0.00045194	-0.0962569	0.00241045
																									1734	HPCAL4	2.97312e-08	-0.0965903	4.1633e-07
																									1735	GSTM3	6.70838e-07	-0.0966703	6.78421e-06
																									1736	VGF	1.02966e-09	-0.0967502	2.05744e-08
																									1737	JAZF1	6.3958e-08	-0.0968083	8.18818e-07
																									1738	TCEAL6	1.45254e-11	-0.0969597	4.30253e-10
																									1739	NME1	1.14149e-06	-0.09703	1.10243e-05
																									1740	STXBP1	2.36371e-05	-0.0970318	0.000171361
																									1741	GTF2H5	1.11085e-07	-0.0971536	1.34501e-06
																									1742	SCG5	1.10773e-05	-0.0971795	8.66768e-05
																									1743	MARCH1	0.0104014	-0.0972495	0.0380213
																									1744	ASAH1	3.49964e-05	-0.0985839	0.000243928
																									1745	PARK7	2.44396e-07	-0.0986281	2.74584e-06
																									1746	SYT13	5.20157e-06	-0.0987961	4.34552e-05
																									1747	UBE2E2	8.70695e-13	-0.0999617	3.3754e-11
																									1748	RFK	2.89019e-05	-0.100124	0.00020522
																									1749	NECAB1	0.0106156	-0.10025	0.0386441
																									1750	SMAP1	3.15385e-06	-0.10039	2.75893e-05
																									1751	C14orf2	6.89053e-06	-0.10074	5.62676e-05
																									1752	SCN3B	0.000750386	-0.10087	0.00375004
																									1753	DPP6	1.23037e-06	-0.101279	1.1795e-05
																									1754	CLTB	1.78992e-14	-0.101398	1.03268e-12
																									1755	SH3BGRL3	0.00275615	-0.101562	0.0118974
																									1756	ATP6V1F	3.61721e-08	-0.101603	4.93696e-07
																									1757	PKM	4.52861e-05	-0.101691	0.000306959
																									1758	LIN7B	2.08512e-12	-0.101764	7.39566e-11
																									1759	C12orf68	6.40459e-10	-0.101784	1.3389e-08
																									1760	LPPR4	0.000664417	-0.101787	0.00337353
																									1761	GUK1	4.60512e-07	-0.101918	4.85262e-06
																									1762	MTRNR2L10	1.7515e-12	-0.101951	6.30339e-11
																									1763	SH3BGRL	2.53306e-06	-0.101963	2.26979e-05
																									1764	NDUFAF2	4.80924e-07	-0.102262	5.04126e-06
																									1765	BNIP3L	0.000211221	-0.102605	0.00121958
																									1766	RAB6B	3.14565e-09	-0.10295	5.57308e-08
																									1767	SH3GL3	1.33118e-09	-0.103266	2.58254e-08
																									1768	CHGA	4.06339e-07	-0.103516	4.33343e-06
																									1769	NDUFB8	4.64331e-08	-0.103859	6.18838e-07
																									1770	ATP5C1	8.34218e-09	-0.103946	1.34259e-07
																									1771	TBCB	2.38406e-07	-0.103949	2.69328e-06
																									1772	RAB2A	2.67851e-07	-0.104059	2.98021e-06
																									1773	HK1	0.000880802	-0.104116	0.00432225
																									1774	C9orf16	1.35716e-06	-0.104215	1.29072e-05
																									1775	GRM5	1.19402e-05	-0.104337	9.28367e-05
																									1776	TERF2IP	3.17033e-07	-0.104976	3.46806e-06
																									1777	DNER	9.81742e-06	-0.10499	7.75324e-05
																									1778	NDUFA12	3.73723e-10	-0.105054	8.20075e-09
																									1779	HCFC1R1	3.66852e-10	-0.10508	8.07402e-09
																									1780	MGAT4C	7.0071e-05	-0.10508	0.000451812
																									1781	RHEB	9.81634e-12	-0.105243	2.99189e-10
																									1782	MTRNR2L8	5.51549e-11	-0.106122	1.42681e-09
																									1783	ARF3	2.96723e-13	-0.106247	1.2806e-11
																									1784	JAKMIP1	1.194e-06	-0.106596	1.14762e-05
																									1785	OXCT1	3.40627e-14	-0.106779	1.82248e-12
																									1786	AASDHPPT	2.97834e-08	-0.107134	4.16798e-07
																									1787	NKAIN2	0.00148159	-0.107151	0.00685914
																									1788	SEPT7	2.86827e-07	-0.107228	3.17059e-06
																									1789	CMAS	5.54934e-08	-0.10735	7.19623e-07
																									1790	ABLIM1	0.000673245	-0.108083	0.00341052
																									1791	TPM1	3.05232e-06	-0.108108	2.68073e-05
																									1792	ATP6V1D	2.38289e-09	-0.108198	4.35524e-08
																									1793	SEC61G	5.38766e-05	-0.108302	0.000357618
																									1794	SEZ6L2	2.88781e-09	-0.108799	5.17954e-08
																									1795	TMOD2	0.000105601	-0.1089	0.000656388
																									1796	TNR	0.000860381	-0.108943	0.00424083
																									1797	COA3	1.65522e-14	-0.109035	9.67603e-13
																									1798	SCOC	9.12579e-06	-0.109222	7.2563e-05
																									1799	HSBP1	4.66194e-08	-0.109357	6.20455e-07
																									1800	FTL	0.00506552	-0.109488	0.0203922
																									1801	DSTN	1.34823e-06	-0.109875	1.28303e-05
																									1802	COTL1	1.06183e-10	-0.110091	2.59836e-09
																									1803	ARID5B	0.0061035	-0.110191	0.0239427
																									1804	ATP5EP2	5.91612e-05	-0.110314	0.000389537
																									1805	PRKAR2B	4.90701e-06	-0.110642	4.13067e-05
																									1806	SLITRK4	0.00020492	-0.110684	0.00118692
																									1807	DNM3	0.00477824	-0.11072	0.0193876
																									1808	MYO5A	0.00104631	-0.11113	0.0050481
																									1809	PKIB	3.53965e-07	-0.111335	3.83222e-06
																									1810	ALCAM	0.00706972	-0.111375	0.0272302
																									1811	HN1	3.78269e-06	-0.111424	3.24985e-05
																									1812	PRDX5	1.04958e-09	-0.111556	2.08942e-08
																									1813	DTD1	5.51268e-09	-0.11183	9.19349e-08
																									1814	TUBA1C	9.08921e-15	-0.111911	5.64169e-13
																									1815	ZNF804A	0.00028498	-0.112307	0.00159423
																									1816	MIEN1	7.4184e-12	-0.112392	2.32187e-10
																									1817	ATP5G1	3.88997e-07	-0.112473	4.16659e-06
																									1818	ING2	1.66843e-06	-0.112668	1.55231e-05
																									1819	SUMO2	0.000869305	-0.113207	0.00427628
																									1820	SLC25A4	4.55018e-07	-0.113268	4.7993e-06
																									1821	SMARCA2	0.00121804	-0.113287	0.00577082
																									1822	NDUFA13	1.00895e-09	-0.113479	2.02128e-08
																									1823	UQCR10	1.59499e-06	-0.113642	1.49025e-05
																									1824	SEPT6	1.05182e-11	-0.113689	3.20139e-10
																									1825	CALY	1.92842e-09	-0.113697	3.60815e-08
																									1826	OPTN	5.92188e-06	-0.113726	4.89364e-05
																									1827	PDIA3	8.52695e-09	-0.113877	1.36536e-07
																									1828	PJA1	2.78044e-23	-0.114067	1.22879e-20
																									1829	ITM2C	2.30255e-09	-0.114087	4.22586e-08
																									1830	GPM6B	0.000251661	-0.114222	0.00142406
																									1831	SMAP2	1.49191e-07	-0.11517	1.75916e-06
																									1832	GADD45GIP1	5.86669e-13	-0.115732	2.33579e-11
																									1833	FAM127A	9.34377e-11	-0.115773	2.31468e-09
																									1834	COX6B1	3.54085e-06	-0.115807	3.06112e-05
																									1835	ASPH	1.93502e-05	-0.115915	0.000143291
																									1836	HMGN2	0.000224157	-0.116401	0.00128621
																									1837	C6orf1	6.38635e-11	-0.116493	1.63522e-09
																									1838	RAB33A	4.04189e-15	-0.116644	2.7998e-13
																									1839	OST4	2.33927e-06	-0.116669	2.11415e-05
																									1840	CISD1	1.20391e-10	-0.116999	2.91698e-09
																									1841	TMEM66	1.22704e-06	-0.117462	1.17784e-05
																									1842	SNCB	1.26296e-09	-0.117711	2.46533e-08
																									1843	TMSB10	0.000449892	-0.117913	0.00240069
																									1844	NRP2	0.00302002	-0.117949	0.0128829
																									1845	TTC9B	5.68801e-10	-0.118041	1.19931e-08
																									1846	DCTN3	3.9081e-10	-0.118161	8.50812e-09
																									1847	LDOC1	9.69503e-20	-0.118975	1.91278e-17
																									1848	HSPA8	4.06359e-09	-0.119171	6.9878e-08
																									1849	SNX10	9.2482e-09	-0.11982	1.46178e-07
																									1850	COX5A	5.2046e-08	-0.120083	6.80107e-07
																									1851	MSL3	1.91985e-17	-0.120275	2.27166e-15
																									1852	SOD1	6.2814e-09	-0.120304	1.0366e-07
																									1853	SNRPN	1.27083e-10	-0.121019	3.06232e-09
																									1854	FRMPD4	4.88031e-07	-0.121357	5.11091e-06
																									1855	GNAI1	4.53769e-06	-0.121493	3.84468e-05
																									1856	NDUFS5	1.15536e-09	-0.121505	2.27539e-08
																									1857	SOBP	4.28474e-06	-0.121556	3.64715e-05
																									1858	R3HDM1	0.0130385	-0.121745	0.0461273
																									1859	TUSC3	3.08671e-15	-0.121754	2.17913e-13
																									1860	PCDH11X	0.00011161	-0.122172	0.000688125
																									1861	FRG1B	7.30607e-09	-0.122232	1.18795e-07
																									1862	FXYD6	2.04741e-09	-0.123491	3.80181e-08
																									1863	C3orf14	8.11054e-12	-0.123528	2.52065e-10
																									1864	RIMS1	1.40583e-08	-0.123719	2.13209e-07
																									1865	TRAPPC1	4.40003e-15	-0.123756	2.99161e-13
																									1866	ATOX1	3.38343e-13	-0.124229	1.43225e-11
																									1867	APLP2	2.06185e-08	-0.124419	3.0073e-07
																									1868	GABARAPL2	2.55643e-10	-0.124463	5.77602e-09
																									1869	UBQLN2	1.27942e-28	-0.124521	1.41357e-25
																									1870	UBL5	4.93922e-08	-0.12462	6.51593e-07
																									1871	DYNLL1	0.000233154	-0.12473	0.00132989
																									1872	ATP6V0E2	2.87862e-15	-0.124838	2.0519e-13
																									1873	NRXN2	1.05414e-12	-0.125019	4.02303e-11
																									1874	PFN2	3.68584e-09	-0.125085	6.43334e-08
																									1875	GRIA3	2.31434e-06	-0.126893	2.09807e-05
																									1876	ROMO1	4.05856e-13	-0.127494	1.67005e-11
																									1877	COX5B	3.3902e-08	-0.127822	4.64722e-07
																									1878	DPYSL2	5.29764e-11	-0.127828	1.37397e-09
																									1879	PEX5L	4.68381e-05	-0.128024	0.000315928
																									1880	ENO1	0.00621732	-0.128937	0.0243373
																									1881	NDUFA1	3.35853e-09	-0.129263	5.89933e-08
																									1882	ADCY1	0.000340042	-0.129278	0.00186774
																									1883	SEPT3	5.0945e-11	-0.129532	1.32751e-09
																									1884	XKR4	1.71607e-05	-0.130307	0.000128794
																									1885	PGM2L1	0.0032053	-0.130362	0.013605
																									1886	APLP1	1.74053e-13	-0.130712	7.99594e-12
																									1887	CPE	1.14059e-07	-0.130892	1.378e-06
																									1888	TIMM17B	8.91896e-26	-0.131014	6.35749e-23
																									1889	HDGFRP3	6.22848e-16	-0.131167	5.31393e-14
																									1890	HS3ST1	0.00371222	-0.131616	0.0155181
																									1891	TMSB15B	2.5176e-07	-0.131726	2.8182e-06
																									1892	HINT1	4.11243e-08	-0.131728	5.54438e-07
																									1893	ATP5J	6.33077e-08	-0.131781	8.11432e-07
																									1894	YWHAQ	4.96749e-12	-0.131823	1.62377e-10
																									1895	CASK	6.45106e-15	-0.132458	4.22994e-13
																									1896	CDC42	1.43023e-11	-0.132903	4.24211e-10
																									1897	COX7A2	5.2839e-07	-0.133095	5.48676e-06
																									1898	RTN4	3.37762e-09	-0.133222	5.92814e-08
																									1899	LRRN3	0.00192212	-0.133584	0.00864563
																									1900	FGF13	8.51458e-11	-0.133763	2.14046e-09
																									1901	PSMD10	1.17794e-10	-0.133993	2.86033e-09
																									1902	NDUFA5	1.18415e-09	-0.134009	2.32795e-08
																									1903	MORF4L1	2.31648e-12	-0.134397	8.11208e-11
																									1904	YWHAE	8.44376e-17	-0.134553	8.63804e-15
																									1905	RAC3	2.24974e-10	-0.135552	5.125e-09
																									1906	MAP1LC3B	1.81556e-07	-0.135658	2.11039e-06
																									1907	DYNLRB1	8.70525e-10	-0.135952	1.76639e-08
																									1908	TMEM14A	3.05653e-11	-0.136117	8.35894e-10
																									1909	TUBB4A	7.02556e-13	-0.136228	2.73799e-11
																									1910	SEC11C	3.06541e-14	-0.136929	1.66021e-12
																									1911	PEG10	0.00560854	-0.137132	0.0222419
																									1912	MYL6	0.000108035	-0.137484	0.000669449
																									1913	YBX1	2.2047e-07	-0.137942	2.51379e-06
																									1914	FKBP3	9.08511e-11	-0.138038	2.26329e-09
																									1915	ACOT7	1.16607e-13	-0.138048	5.52931e-12
																									1916	FUNDC1	1.40117e-19	-0.138555	2.71593e-17
																									1917	TIMP2	1.94741e-11	-0.138957	5.57409e-10
																									1918	NAP1L5	2.05914e-10	-0.139423	4.73967e-09
																									1919	ATP2B1	0.000554612	-0.139652	0.00287817
																									1920	NDUFB1	3.47944e-11	-0.139749	9.4222e-10
																									1921	WAC-AS1	1.07058e-13	-0.139752	5.1281e-12
																									1922	AP1S2	4.91002e-05	-0.139975	0.000328978
																									1923	COX17	1.18324e-18	-0.140451	1.82839e-16
																									1924	BEX5	3.1162e-05	-0.140711	0.0002196
																									1925	VSNL1	0.00133554	-0.140772	0.00625907
																									1926	PRDX4	5.50773e-15	-0.141746	3.68801e-13
																									1927	VDAC1	3.90368e-09	-0.141907	6.76015e-08
																									1928	SYT1	6.922e-06	-0.142347	5.64411e-05
																									1929	AKAP7	3.05273e-09	-0.143098	5.43126e-08
																									1930	ATP5I	2.07764e-13	-0.14329	9.35022e-12
																									1931	SKP1	1.04117e-10	-0.143451	2.55733e-09
																									1932	REEP1	9.69141e-08	-0.143856	1.19304e-06
																									1933	NDRG4	5.24406e-11	-0.144821	1.36327e-09
																									1934	NPAS4	6.1221e-07	-0.144919	6.27458e-06
																									1935	CDKN2D	1.405e-09	-0.145747	2.71859e-08
																									1936	USMG5	7.18633e-10	-0.146166	1.48825e-08
																									1937	C4orf3	3.34524e-14	-0.146791	1.79417e-12
																									1938	GNG2	6.424e-10	-0.147414	1.34169e-08
																									1939	SYT5	1.32818e-07	-0.147716	1.58531e-06
																									1940	TMA7	1.32132e-13	-0.147759	6.21215e-12
																									1941	MAP1B	1.47153e-06	-0.147792	1.38722e-05
																									1942	MYL12B	1.97823e-10	-0.148016	4.57726e-09
																									1943	C2orf80	2.85209e-09	-0.148417	5.12379e-08
																									1944	SYBU	0.000420813	-0.148517	0.00225916
																									1945	ZNF711	5.65878e-08	-0.148733	7.32526e-07
																									1946	GABBR2	0.000115545	-0.148932	0.000710404
																									1947	GNAL	2.05235e-12	-0.149061	7.30287e-11
																									1948	FXYD7	1.08506e-09	-0.14936	2.15042e-08
																									1949	S100A10	0.000343874	-0.150617	0.00188644
																									1950	PRDX2	3.72411e-11	-0.151537	9.98686e-10
																									1951	COX6A1P2	0.011867	-0.151543	0.0424339
																									1952	BASP1	1.33818e-12	-0.151619	4.95304e-11
																									1953	COX7B	1.75195e-11	-0.151645	5.08043e-10
																									1954	DUSP6	2.55661e-08	-0.151651	3.6377e-07
																									1955	SRP14	2.46376e-08	-0.151793	3.52374e-07
																									1956	MAP1LC3A	1.21423e-11	-0.152205	3.65543e-10
																									1957	NDUFA3	2.22772e-15	-0.153752	1.61396e-13
																									1958	GPX4	1.77039e-15	-0.154765	1.32163e-13
																									1959	MLLT11	7.87402e-05	-0.154902	0.000501708
																									1960	RBFOX1	9.00544e-07	-0.155014	8.86779e-06
																									1961	UQCR11	5.8868e-11	-0.155237	1.51257e-09
																									1962	SCN2A	0.00143783	-0.155283	0.00668315
																									1963	SV2A	4.87601e-17	-0.155875	5.23035e-15
																									1964	PTPRO	1.14594e-08	-0.156155	1.77075e-07
																									1965	RAB3A	1.75815e-09	-0.156409	3.33188e-08
																									1966	DCX	2.14379e-09	-0.157424	3.96081e-08
																									1967	TCEAL8	1.54929e-15	-0.157573	1.18051e-13
																									1968	CDKL2	1.18284e-08	-0.157694	1.81761e-07
																									1969	FAM162A	0.00433024	-0.159312	0.0178152
																									1970	ARPC5	3.93195e-09	-0.159315	6.79846e-08
																									1971	LY6H	1.92529e-14	-0.16023	1.09365e-12
																									1972	KIAA1107	0.0111197	-0.160315	0.0401228
																									1973	ATP6V1G2	1.19473e-16	-0.16065	1.18919e-14
																									1974	CLCN4	6.1603e-14	-0.161022	3.09574e-12
																									1975	TPI1	4.40624e-05	-0.161322	0.000299861
																									1976	PGAM1	7.59449e-16	-0.16147	6.33266e-14
																									1977	ARPC2	2.64427e-13	-0.162494	1.15934e-11
																									1978	XIAP	9.33895e-22	-0.163252	2.94804e-19
																									1979	NDUFA11	3.8781e-16	-0.16357	3.38713e-14
																									1980	PPIA	3.71841e-13	-0.163909	1.54196e-11
																									1981	MT-ND4	0.00266152	-0.164505	0.0115339
																									1982	STMN2	1.25651e-05	-0.164759	9.72168e-05
																									1983	CYCS	8.48513e-09	-0.165168	1.36064e-07
																									1984	NDUFB2	6.57305e-19	-0.165244	1.12593e-16
																									1985	HMGB3	1.9924e-14	-0.165274	1.12312e-12
																									1986	ATP5G3	1.55527e-11	-0.165357	4.57004e-10
																									1987	DACH2	2.33384e-11	-0.166874	6.53622e-10
																									1988	ATP5J2	1.01408e-14	-0.16704	6.25925e-13
																									1989	MGST3	3.03982e-08	-0.167853	4.24327e-07
																									1990	GLRA2	2.56199e-11	-0.168514	7.11208e-10
																									1991	SYT4	0.0093757	-0.168564	0.0347897
																									1992	MARCKSL1	1.04819e-06	-0.169874	1.01855e-05
																									1993	PCDH10	1.04423e-06	-0.170164	1.01515e-05
																									1994	MIF	2.16522e-10	-0.170482	4.95288e-09
																									1995	COX8A	4.76077e-10	-0.170617	1.02036e-08
																									1996	PPDPF	8.95513e-09	-0.172637	1.42324e-07
																									1997	ZCCHC12	7.49458e-19	-0.172733	1.2546e-16
[truncated: 126 more rows]
